# Supplementary material for: The FOXP2-Driven Network in Developmental Disorders and Neurodegeneration
Source: Front Cell Neurosci. 2017 Jul 26;11:212. doi: 10.3389/fncel.2017.00212 (PMC5526973; doi:10.3389/fncel.2017.00212)
Supplement: Supplementary file 1 [file Table_1.XLS]

## Sheet: 1.1 Brach-spec. exchanges
SUPPLEMENTARY TABLE 1.1 │ Nucleotide and amino acid exchanges in FOXP2/FOXP2 along the branches of an Anthropoidea phylogeny
	Codeml (implemented in PAML v. 4.7)
	The sequence evolution of FOXP2 cDNAs in Anthropoidea was analyzed using zebra finch and European house mouse as outgroup representatives.
	For accession numbers, see Materials and Methods section in the main text.
	Below data on codon position refer to the human reference shown in Figure 1B.
	Unrooted tree used for Codeml analysis
	(Taeniopygia guttata, Mus musculus, (((Homo sapiens, Pan troglodytes)Pan&Homo,Macaca mulatta)Catarrhini,Callithrix jacchus)Anthropoidea);
	Abbreviations
	aa	amino acid
	Nnonsyn	number of nonsynonymous nucleotide exchanges
	Nsyn	number of synonymous nucleotide exchanges
Branches shown in Figure 1
Catarrhini, Old World monkeys		Codon Position	Ancestral Codon	Ancestral aa	Derived Codon	Derived aa	Count
		165	CAG	Q	CAA	Q	Nnonsyn=0
		188	CAA	Q	CAG	Q	Nsyn=6
		248	CAA	Q	CAG	Q
		434	AAC	N	AAT	N
		626	AAC	N	AAT	N
		648	TCC	S	TCT	S
Pan+Homo, chimpanzees and humans		Codon Position	Ancestral Codon	Ancestral aa	Derived Codon	Derived aa	Count
		124	CAG	Q	CAA	Q	Nnonsyn=0
		127	GCC	A	GCT	A	Nsyn=18
		155	CAA	Q	CAG	Q
		156	CAG	Q	CAA	Q
		160	CAA	Q	CAG	Q
		162	CAG	Q	CAA	Q
		164	CAA	Q	CAG	Q
		166	CAG	Q	CAA	Q
		169	CAA	Q	CAG	Q
		178	CAG	Q	CAA	Q
		209	CAG	Q	CAA	Q
		249	GCG	A	GCA	A
		378	ACC	T	ACT	T
		495	TAC	Y	TAT	Y
		630	ATC	I	ATA	I
		663	TCG	S	TCA	S
		672	CAT	H	CAC	H
		685	TGT	C	TGC	C
Homo sapiens (hsa), anatomical modern humans		Codon Position	Ancestral Codon	Ancestral aa	Derived Codon	Derived aa	Count
		118	CTC	L	CTA	L	Nnonsyn=2
		174	CAG	Q	CAA	Q	Nsyn=4
		184	CAG	Q	CAA	Q
		190	CAG	Q	CAA	Q
		303	ACC	T	AAC	N
		325	AAT	N	AGT	S
Pan troglodytes (ptr), common chimpanzee		Codon Position	Ancestral Codon	Ancestral aa	Derived Codon	Derived aa	Count
		60	GCA	A	GCG	A	Nnonsyn=0
		177	CAA	Q	CAG	Q	Nsyn=8
		179	CAG	Q	CAA	Q
		185	CAG	Q	CAA	Q
		191	CAG	Q	CAA	Q
		307	GCA	A	GCG	A
		316	ATA	I	ATC	I
		652	ATT	I	ATC	I
Macaca mulatta (mmu), Rhesus monkey		Codon Position	Ancestral Codon	Ancestral aa	Derived Codon	Derived aa	Count
		183	CAG	Q	CAA	Q	Nnonsyn=0
		189	CAG	Q	CAA	Q	Nsyn=4
		640	GCC	A	GCT	A
		655	AAT	N	AAC	N
Callithrix jacchus (cja), white-tufted ear marmoset		Codon Position	Ancestral Codon	Ancestral aa	Derived Codon	Derived aa	Count
		59	CAG	Q	CAA	Q	Nnonsyn=1
		122	CTC	L	CTT	L	Nsyn=16
		174	CAG	Q	CAA	Q
		176	CAG	Q	CAA	Q
		177	CAA	Q	CAG	Q
		182	CAG	Q	CAA	Q
		205	CAG	Q	CAA	Q
		206	CAG	Q	CAA	Q
		324	CTA	L	TTA	L
		368	AAC	N	AAT	N
		390	CAG	Q	CAA	Q
		591	AGT	S	AGC	S
		652	ATT	I	ATG	M
		656	GGA	G	GGG	G
		660	CCG	P	CCA	P
		669	CAT	H	CAC	H
		671	ATC	I	ATT	I
Branches not shown in Figure 1
Anthropoidea, monkeys and apes		Codon Position	Ancestral Codon	Ancestral aa	Derived Codon	Derived aa	Count
		80	GAG	E	GAT	D	Nnonsyn=1
		107	ATT	I	ATC	I	Nsyn=9
		130	TTG	L	CTG	L
		197	GCA	A	GCG	A
		244	ATC	I	ATT	I
		327	AGG	R	AGA	R
		378	ACT	T	ACC	T
		462	TCT	S	TCA	S
		552	GTG	V	GTA	V
		658	AGC	S	AGT	S
Mus musculus (Mus), European house mouse		Codon Position	Ancestral Codon	Ancestral aa	Derived Codon	Derived aa	Count
		23	CTA	L	TTA	L	Nnonsyn=0
		32	AGA	R	AGG	R	Nsyn=120
		34	GGA	G	GGG	G
		47	GTA	V	GTG	V
		48	GAA	E	GAG	E
		65	CTT	L	TTG	L
		70	ACA	T	ACC	T
		81	AAA	K	AAG	K
		83	AGA	R	AGG	R
		88	CCT	P	CCC	P
		90	TCA	S	TCG	S
		97	CAG	Q	CAA	Q
		103	CAA	Q	CAG	Q
		110	CAA	Q	CAG	Q
		111	CAA	Q	CAG	Q
		119	CAA	Q	CAG	Q
		121	CTT	L	CTC	L
		123	CAA	Q	CAG	Q
		126	CAG	Q	CAA	Q
		127	GCC	A	GCT	A
		128	GTC	V	GTG	V
		144	GAG	E	GAA	E
		152	CAG	Q	CAA	Q
		161	CAA	Q	CAG	Q
		163	CAG	Q	CAA	Q
		164	CAA	Q	CAG	Q
		169	CAA	Q	CAG	Q
		172	CAA	Q	CAG	Q
		173	CAA	Q	CAG	Q
		179	CAG	Q	CAA	Q
		184	CAG	Q	CAA	Q
		190	CAG	Q	CAA	Q
		203	CAG	Q	CAA	Q
		207	CAA	Q	CAG	Q
		211	GCA	A	GCG	A
		212	GCC	A	GCG	A
		215	CTT	L	CTC	L
		223	CAG	Q	CAA	Q
		225	CAA	Q	CAG	Q
		226	CAA	Q	CAG	Q
		227	CTC	L	CTA	L
		230	CAG	Q	CAA	Q
		231	CAG	Q	CAA	Q
		238	CGT	R	CGC	R
		240	GGA	G	GGC	G
		246	CCT	P	CCC	P
		249	GCG	A	GCA	A
		250	GCA	A	GCC	A
		254	CAA	Q	CAG	Q
		268	CAG	Q	CAA	Q
		269	TTA	L	CTA	L
		276	GTT	V	GTC	V
		277	CAC	H	CAT	H
		282	AAT	N	AAC	N
		284	ATT	I	ATC	I
		285	AAA	K	AAG	K
		292	ACT	T	ACG	T
		304	ACT	T	ACG	T
		310	CCA	P	CCC	P
		311	ATA	I	ATC	I
		312	ACT	T	ACA	T
		318	AAT	N	AAC	N
		324	CTA	L	CTG	L
		328	CGA	R	CGG	R
		331	TCG	S	TCA	S
		339	TCT	S	TCG	S
		347	GTT	V	GTC	V
		349	AAA	K	AAG	K
		356	ATT	I	ATA	I
		364	TTA	L	TTG	L
		370	GAA	E	GAG	E
		371	CAC	H	CAT	H
		379	GCT	A	GCC	A
		380	CAG	Q	CAA	Q
		388	GTG	V	GTA	V
		389	CAA	Q	CAG	Q
		397	AAA	K	AAG	K
		404	GCA	A	GCG	A
		436	TTG	L	CTG	L
		485	ATT	I	ATC	I
		490	GAA	E	GAG	E
		500	AAT	N	AAC	N
		503	GTC	V	GTT	V
		506	CCA	P	CCC	P
		507	TTT	F	TTC	F
		511	ACT	T	ACA	T
		543	CGT	R	CGG	R
		545	GCA	A	GCC	A
		546	GCA	A	GCC	A
		560	AAG	K	AAA	K
		572	GTA	V	GTG	V
		576	GAT	D	GAC	D
		578	GTA	V	GTC	V
		593	ACC	T	ACT	T
		600	ACC	T	ACA	T
		602	TTA	L	TTG	L
		608	CTT	L	CTA	L
		612	TTG	L	CTG	L
		618	GAG	E	GAA	E
		620	AGT	S	AGC	S
		621	TTA	L	TTG	L
		632	AAT	N	AAC	N
		633	GCA	A	GCC	A
		637	CTA	L	CTC	L
		650	GAT	D	GAC	D
		652	ATT	I	ATC	I
		656	GGA	G	GGG	G
		661	GGC	G	GGT	G
		663	TCG	S	TCA	S
		666	CCG	P	CCA	P
		676	GAG	E	GAA	E
		677	CCA	P	CCC	P
		688	TCC	S	TCA	S
		693	GCT	A	GCC	A
		697	CCA	P	CCG	P
		698	GAA	E	GAG	E
		701	GAC	D	GAT	D
		706	GAA	E	GAG	E
		712	GAA	E	GAG	E
		713	GAT	D	GAC	D
Taeniopygia guttata (Tgu), zebra finch		Codon Position	Ancestral Codon	Ancestral aa	Derived Codon	Derived aa	Count
		57	GCT	A	GCA	A	Nnonsyn=4
		62	AGA	R	AGG	R	Nsyn=116
		63	CAA	Q	CAG	Q
		64	CTT	L	CTG	L
		68	CAG	Q	CAA	Q
		69	CAA	Q	CAG	Q
		73	TTG	L	CTG	L
		78	AGC	S	GGC	G
		84	CCA	P	CCG	P
		108	CTT	L	CTC	L
		110	CAA	Q	CAG	Q
		112	GTC	V	GTG	V
		113	CTG	L	TTG	L
		115	CCT	P	CCG	P
		118	CTC	L	CTT	L
		120	GCC	A	GCA	A
		123	CAA	Q	CAG	Q
		126	CAG	Q	CAA	Q
		127	GCC	A	GCA	A
		128	GTC	V	GTT	V
		155	CAA	Q	CAG	Q
		156	CAG	Q	CAA	Q
		161	CAA	Q	CAG	Q
		162	CAG	Q	CAA	Q
		163	CAG	Q	CAA	Q
		164	CAA	Q	CAG	Q
		166	CAG	Q	CAA	Q
		167	CAG	Q	CAA	Q
		171	CAA	Q	CAG	Q
		172	CAA	Q	CAG	Q
		173	CAA	Q	CAG	Q
		175	CAG	Q	CAA	Q
		176	CAG	Q	CAA	Q
		178	CAG	Q	CAA	Q
		183	CAG	Q	CAA	Q
		185	CAG	Q	CAA	Q
		193	CCT	P	CCA	P
		207	CAA	Q	CAG	Q
		221	CTT	L	CTC	L
		227	CTC	L	CTT	L
		231	CAG	Q	CAA	Q
		234	CTC	L	CTG	L
		235	AGC	S	AAC	N
		242	ATC	I	ATT	I
		249	GCG	A	TCT	S
		250	GCA	A	GCT	A
		254	CAA	Q	CAG	Q
		255	TCG	S	TCT	S
		257	CCT	P	CCA	P
		339	TCT	S	TCC	S
		340	CAC	H	CAT	H
		344	GGC	G	GGT	G
		351	CCA	P	CCT	P
		356	ATT	I	GTT	V
		362	CAG	Q	CAA	Q
		371	CAC	H	CAT	H
		376	CGA	R	AGA	R
		382	CGA	R	CGG	R
		386	CAG	Q	CAA	Q
		388	GTG	V	GTT	V
		389	CAA	Q	CAG	Q
		414	TCA	S	TCG	S
		417	AAA	K	AAG	K
		420	CCC	P	CCA	P
		423	CTA	L	CTC	L
		425	CTG	L	TTG	L
		432	TCG	S	TCT	S
		446	ACC	T	ACT	T
		447	CCT	P	CCC	P
		448	ACC	T	ACA	T
		456	CCG	P	CCA	P
		461	CCC	P	CCT	P
		469	GTG	V	GTA	V
		475	ATA	I	ATT	I
		477	AGG	R	AGA	R
		478	CGA	R	AGA	R
		488	TCA	S	TCG	S
		493	CCA	P	CCG	P
		495	TAC	Y	TAT	Y
		519	GAG	E	GAA	E
		520	TCA	S	TCG	S
		521	TCT	S	AGT	S
		565	GTA	V	GTC	V
		574	ACT	T	ACA	T
		579	GAA	E	GAG	E
		580	TAC	Y	TAT	Y
		583	CGA	R	AGA	R
		591	AGT	S	AGC	S
		593	ACC	T	ACG	T
		595	GTA	V	GTG	V
		597	AAT	N	AAC	N
		599	CCT	P	CCC	P
		601	AGT	S	AGC	S
		610	GCC	A	GCA	A
		611	AGT	S	AGC	S
		615	GCC	A	GCA	A
		616	TTG	L	CTT	L
		622	CCT	P	CCA	P
		627	CCT	P	CCA	P
		630	ATC	I	ATA	I
		632	AAT	N	AAC	N
		637	CTA	L	TTA	L
		640	GCC	A	GCA	A
		642	CAC	H	CAT	H
		644	GAC	D	GAT	D
		648	TCC	S	TCG	S
		654	AGC	S	AGT	S
		657	AAC	N	AAT	N
		660	CCG	P	CCA	P
		663	TCG	S	TCT	S
		666	CCG	P	CCT	P
		670	TCA	S	TCT	S
		676	GAG	E	GAA	E
		689	TTA	L	TTG	L
		693	GCT	A	GCA	A
		698	GAA	E	GAG	E
		699	TTA	L	CTG	L
		701	GAC	D	GAT	D
		702	GAC	D	GAT	D
		706	GAA	E	GAG	E

## Sheet: Table 1.2 Primers
SUPPLEMENTARY TABLE 1.2 | Primers used for RT-qPCR of 13 new FOXP2 targets and reference genes.
13 New FOXP2 Targets	Symbol	Orientation	Primer Sequence	Tm [°C]	Length of Amplicon [bp]
	BACE2	For	CGGAGGTAGTCTTGTCTTGGG	58,80	128
		Rev	GGCTTTGGCCTCCAATTTCC	59,75
	CDH4	For	CTTCCCCTCAAACCACAAGC	59,04	134
		Rev	CTGGGTCTGACAGCTTTGAG	58,19
	DCDC2	For	AGGATCAACGTGTCAGCTCG	60,11	109
		Rev	TGGGGATAAGGAGGCGAGAA	60,03
	FOXL1	For	GTGCAGTTGAGGTCCTTTCG	59,13	130
		Rev	GTCAGGAACAAACCCAGCTG	59,05
	GABRE	For	ATGCTTCTCCTAAACTCCGCC	60,13	108
		Rev	GGCACACAAAAGCTTCCTGA	58,97
	MSN	For	AAGGAGAGTGAGGCTGTGGA	60,18	91
		Rev	TCATGGCAGTCTTCAGCTCA	59,02
	MYH13	For	TGTCAAACAAGAAGCCAGAACT	58,38	82
		Rev	TCTCCTTGGCTCACGAAGG	59,02
	MYH8	For	GTACTACAGGGAAGCTGGCA	59,10	95
		Rev	ATGGTAGCTTCTTTCCGCCT	59,09
	NURR1	For	TGCCGATTTCAGAAGTGCCT	59,96	100
		Rev	TCTTCGGTTTCGAGGGCAAA	59,89
	PHOX2B	For	GAGTCCAGGTGTGGTTCCAG	59,96	105
		Rev	ACTTTTTGCCCGAGGAGCC	60,60
	PTPRQ	For	AAGGCATGGGGATTGCATGA	60,03	91
		Rev	GTGAATTAGAGGGGCGCTGT	60,11
	SEBOX	For	GGTACAGGTGTGGTTCCAGA	58,95	118
		Rev	CTGGAGGGTGTCTGGAAGAG	59,10
	TMEM200A	For	GCTGGTGTGTGCTAGAAGAGT	60,00	88
		Rev	GTCTTGCCTTTTCAAGGCGG	60,04
Reference Genes	Gene Symbol	Orientation	Primer Sequence	Tm [°C]	Length of Amplicon [bp]
	GAPDH	For	TCTCTGCTCCTCCTGTTC	55,16	120
		Rev	GCCCAATACGACCAAATCC	56,36
	RPLP	For	GCATCAGTACCCCATTCTATCA	57,38	74
		Rev	AAGGTGTAATCCGTCTCCACAGA	61,07
