# Supplementary material for: The FOXP2-Driven Network in Developmental Disorders and Neurodegeneration
Source: Front Cell Neurosci. 2017 Jul 26;11:212. doi: 10.3389/fncel.2017.00212 (PMC5526973; doi:10.3389/fncel.2017.00212)
Supplement: Supplementary file 2 [file Table_2.XLS]

## Sheet: 2.1_27 Reprod. Genes (RNA-seq)
SUPPLEMENTARY TABLE 2.1 | 27 reproduced genes with significant support from t-test (FDR < 0.05) according to RNA-seq results.
See below for 95 genes with statistical support for differential expression levels prior but not after correction for mutliple testing.
The 27 + 95 genes sum up to altogether 122 genes with previous mentioning in the context of FOXP2-driven and/or songbird song-related expression regulation.
	Fold-changes, mean values, and baseline expression levels on the right.
	I & II specify measurements for 2 biological replicates per condition
	Libraries for Illumina sequencing were generated from 600 ng total RNA per biological replicate.
	Transcript amount is given in BPKM (number of bases which map per kilobase of exon model per million mapped bases) values.
	The correlation coefficient r was inferred applying formula, which implicate a correction for inhomogeneous variances and unequal sample sizes (see, e.g., Cohen, 1988).
	Power estimates of t-tests were calculated with G*Power 3.1.9.2 (Faul et al., 2009).
	Reference Studies
	Spiteri et al. (2007): FOXP2 targets as identified by chromatin immunoprecipitation followed by microarray analysis (ChIP-chip) in developing human brain (their Table 1)
	Vernes et al. (2007): FOXP2 target genes as identified by ChIP-chip in FOXP2-overexpressing SH-SY5Y cells (their Table 1)
	Enard et al. (2009): Genes differentially expressed in striatum of mice homozygous for a "humanized" variant of Foxp2 relative to homozygous wildtype mice, or in heterozygous Foxp2 knock-out mice relative to mice homozygous for the humanized variant, as detected by microarray analysis (their Figure S8A and S8B, right panel)
	Konopka et al. (2009): Differential expression in SH-SY5Y cells overexpressing human FOXP2 relative or SH-SY5Y cells overexpressing a "chimpanized" FOXP2 variant as revealed by microarray analysis and microarray analysis and RT-qPCR (their Supplementary Table 1)
	Vernes et al. (2011): FOXP2 target genes as identified by ChIP-chip in developing murine brain (their Table S1)
	Hilliard et al. (2012): Differentially expressed in male zebrafinch brains as identified by microarray analysis (their Table S2: only genes with significant support)
	(Detailed references are given in the main document.)
										Measurementes for Single Biological Replicates														Mean Values							Measurements of Baseline Expression Levels
27 Genes with Significant Support from t-Test	Symbol	Transcript ID(s)	RefSeq ID	Spiteri et al. (2007)	Vernes et al. (2007)	Enard et al. (2009)	Konopka et al. (2009)	Vernes et al (2011)	Hilliard et al. (2012)	hsaFOXP2 I	hsaFOXP2 II	ptrFOXP2 I	ptrFOXP2 II	mmuFOXP2 I	mmuFOXP2 II	cjaFOXP2 I	cjaFOXP2 II	False Discovery Rate (t-Test)	Minimum Fold-Change	r	test power			hsaFOXP2	ptrFOXP2	mmuFOXP2	cjaFOXP2	Minimum Fold-Change			pcDNA I	pcDNA II
	ADAP1	uc003sjm.4, uc003sjn.4, uc003sjo.4, uc010ksc.3, uc011jvs.2	NM_006869						yes	6.27324	6.07437	4.2226	4.55577	3.37978	3.36333	2.71124	4.40908	< 0.01	1.33334	0.935	0.999976			6.1738	4.38919	3.37156	3.56016	1.40659			4.07981	4.66801
	ALG11	uc001vfz.2, uc001vga.3	NM_001004127						yes	12.8459	13.2808	10.7433	11.3594	10.6967	11.2716	11.9098	11.525	< 0.05	1.0786	0.936	0.999981			13.0634	11.0513	10.9841	11.7174	1.11487			10.1428	11.0387
	APH1A	uc001ety.2, uc001etz.2, uc010pbx.2, uc010pby.2, uc010pbz.2	NM_001077628						yes	513.539	570.855	447.441	422.969	451.524	429.019	503.516	451.944	< 0.05	1.01991	0.833	0.940446			542.197	435.205	440.272	477.73	1.13494			452.383	472.159
	CDH11	uc002eoi.3, uc002eoj.3, uc010cdn.3, uc010vin.2, uc010vio.1	NM_001797						yes	217.942	276.261	168.389	144.663	171.241	124.751	187.445	188.22	< 0.05	1.15791	0.815	0.908918			247.102	156.526	147.996	187.832	1.31554			152.641	174.616
	DNMBP	uc001kqg.2, uc001kqh.2, uc001kqj.2, uc010qpl.1	NM_015221					yes	yes	65.9013	69.7535	114.367	89.0039	108.107	109.987	90.7699	98.2856	< 0.01	0.576227	0.93	0.999937			67.8274	101.685	109.047	94.5277	0.622002			95.2694	76.218
	ERP44	uc004bam.3, uc010msy.3	NM_015051						yes	37.5418	35.8499	33.3392	31.4422	32.1359	30.8574	32.3654	32.7127	< 0.05	1.07531	0.928	0.99991			36.6959	32.3907	31.4966	32.539	1.12775			27.9479	31.7361
	GPR160	uc003fgi.3, uc010hwq.3, uc021xhe.1	NM_014373		yes					1.52991	1.31833	0.769554	0.783748	0.601216	1.04252	1.11494	0.973774	< 0.05	1.18242	0.875	0.987345			1.42412	0.776651	0.821869	1.04436	1.36363			0.391905	1.11381
	HSD17B3	uc004awa.1, uc010msc.1	NM_000197					yes		0.266579	0.249588	1.06158	1.02412	0.810639	0.885778	1.09972	0.643016	< 0.05	0.226957	0.951	1			0.258084	1.04285	0.848209	0.871366	0.247479			0.719304	0.922089
	IFI30	uc002nic.1	NM_006332		yes					23.4171	24.2891	8.68692	6.16199	9.07044	10.8712	14.3466	14.4924	< 0.05	1.61582	0.955	1			23.8531	7.42446	9.97082	14.4195	1.65423			8.02736	7.93121
	IL4R	uc002dom.3, uc002don.3, uc002doo.3, uc002dop.4, uc010bxy.3	NM_001008699	yes	yes					11.4883	15.8807	28.1861	24.1459	27.453	25.8409	28.2419	25.6429	< 0.01	0.406783	0.949	1			13.6845	26.166	26.647	26.9424	0.507917			21.8705	29.0426
	LONRF1	uc003wwd.1, uc010lsp.1, uc011kxv.1	NM_152271						yes	6.99615	7.39941	8.51084	8.38166	9.55093	9.07354	9.52022	9.17877	< 0.05	0.73251	0.935	0.999976			7.19778	8.44625	9.31223	9.3495	0.769858			10.0872	8.56994
	LRP3	uc002nuk.4, uc010edh.3, uc010xrp.1	NM_002333	yes						22.5502	23.5815	16.5087	17.3516	17.3391	17.6975	17.1427	17.8379	< 0.01	1.26417	0.983	1			23.0658	16.9302	17.5183	17.4903	1.31667			22.075	20.6563
	LRRTM2	uc010jez.2, uc011cyz.1, uc011cza.1	NM_015564					yes	yes	1.2055	1.45069	2.18614	2.43261	2.14775	1.7706	1.90453	2.21242	< 0.05	0.495558	0.909	0.998915			1.3281	2.30937	1.95917	2.05848	0.57509			1.97848	2.15812
	MAFF	uc003avc.3, uc003avd.3, uc011anp.2, uc011anq.2, uc011anr.2, uc021wpn.1	NM_012323						yes	8.56198	6.21954	11.3441	11.8291	11.6581	12.1406	10.35	9.55182	< 0.05	0.512291	0.846	0.959205			7.39076	11.5866	11.8994	9.9509	0.621104			12.832	9.33248
	MARVELD1	uc001koj.4	NM_031484					yes		45.1075	46.1819	36.906	37.7488	36.1637	34.094	40.6159	37.2102	< 0.05	1.11059	0.951	1			45.6447	37.3274	35.1289	38.9131	1.17299			34.2632	39.4739
	MGST2	uc003ihy.3, uc010ioi.1, uc021xse.1, uc021xsf.1	NM_002413	yes						42.8944	45.588	27.3218	19.3349	22.1287	22.5615	16.7391	30.4096	< 0.05	1.41056	0.955	1			44.2412	23.3283	22.3451	23.5743	1.87667			25.9112	26.1538
	MRPS6	uc002ytp.2	NM_032476						yes	24.249	27.269	50.414	38.4227	46.6646	42.3399	48.7011	39.2177	< 0.05	0.480998	0.941	0.999994			25.759	44.4183	44.5022	43.9594	0.578825			46.1476	33.8293
	NEU1	uc003nxq.4, uc011eoj.2, uc011fie.1, uc011ggb.2, uc011hbi.2, uc011huo.2, uc011ise.2, uc011jni.2	NM_000434						yes	26.4196	28.5789	19.213	20.172	19.862	20.1867	24.5056	20.5932	< 0.05	1.07811	0.915	0.999438			27.4992	19.6925	20.0243	22.5494	1.21951			18.7663	20.4255
	PCDHB16	uc003liv.3	NM_020957					yes		1.54917	1.44232	0.821292	0.975723	1.31859	0.924421	1.06073	0.929592	< 0.05	1.09383	0.905	0.998399			1.49574	0.898507	1.12151	0.99516	1.33369			0.969579	1.08036
	PIM1	uc003onk.3, uc011dtw.2	NM_002648					yes		7.57625	8.45559	11.5137	12.1752	12.5145	12.1492	9.35885	11.7219	< 0.05	0.605397	0.913	0.999293			8.01592	11.8445	12.3319	10.5404	0.650017			14.3253	13.4955
	SEMA6D	uc001zvw.3, uc001zvx.1, uc001zvy.3, uc001zvz.3, uc001zwa.3, uc001zwb.3, uc001zwc.3, uc010bek.3	NM_001198999					yes		3.99667	4.24678	0.926561	1.98625	1.09655	1.90356	2.08893	2.8863	< 0.05	1.3847	0.931	0.999947			4.12172	1.4564	1.50005	2.48762	1.6569			1.4974	2.44665
	SERPINH1	uc001owr.3, uc001ows.3, uc001owt.3, uc009yuf.3, uc009yug.3	NM_001235					yes		931.927	1055.68	555.675	455.487	628.416	447.439	614.73	568.122	< 0.01	1.48298	0.953	1			993.804	505.581	537.928	591.426	1.68035			520.262	516.54
	SETBP1	uc002lay.3, uc010dni.3	NM_001130110						yes	4.02346	4.06424	2.3155	2.8065	2.58212	2.52437	2.50665	2.78133	< 0.01	1.43362	0.988	1			4.04385	2.561	2.55324	2.64399	1.52945			2.61446	2.56908
	TBX22	uc004edi.1, uc004edj.1, uc010nmg.1	NM_001109879					yes		0.218234	0.216986	0.0261593	0	0	0.112286	0	0	< 0.05	NA	0.962	1			0.21761	0.0130796	0.0561429	0	NA			0.12628	0.0298379
	TMEM5	uc001srq.1, uc001srs.1	NM_014254						yes	15.5888	15.6427	14.8372	14.405	13.2699	14.2771	14.5314	13.0834	< 0.05	1.05066	0.87	0.983854			15.6158	14.6211	13.7735	13.8074	1.06803			14.6369	13.1278
	TNRC6C	uc002juc.2, uc002jud.2, uc002jue.2, uc002juf.2	NM_018996						yes	16.1254	17.2885	11.3539	12.9295	13.5256	12.439	11.6074	12.6888	< 0.05	1.19221	0.949	1			16.7069	12.1417	12.9823	12.1481	1.2869			12.4574	13.088
	ZDHHC3	uc003cod.3, uc003cog.3, uc021wws.1	NM_016598					yes		17.5558	16.5614	14.1394	14.2867	14.3566	15.5795	14.9903	14.3382	< 0.05	1.06302	0.912	0.99921			17.0586	14.2131	14.968	14.6643	1.13967			14.9302	15.4982
										Measurementes for Single Biological Replicates														Averaged Values							Measurements of Baseline Expression Levels
95 Genes without Significant Support from t-Test	Symbol	Transcript ID(s)	RefSeq ID	Spiteri et al. (2007)	Vernes et al. (2007)	Enard et al. (2009)	Konopka et al. (2009)	Vernes et al (2011)	Hilliard et al. (2012)	hsaFOXP2 I	hsaFOXP2 II	ptrFOXP2 I	ptrFOXP2 II	mmuFOXP2 I	mmuFOXP2 II	cjaFOXP2 I	cjaFOXP2 II	False Discovery Rate (t-Test)	Minimum Fold-Change					hsaFOXP2	ptrFOXP2	mmuFOXP2	cjaFOXP2	Minimum Fold-Change			pcDNA I	pcDNA II
	ABTB2	uc001mvl.2	NM_145804						yes	1.37826	1.8094	2.57559	2.79269	2.1818	2.25231	1.9468	2.2776	> 0.05	0.493525					1.59383	2.68414	2.21706	2.1122	0.593796			2.49938	1.92873
	ACSF3	uc002fmp.3, uc010cig.2, uc010cih.2, uc010cii.2, uc021tmq.1	NM_174917						yes	12.6317	11.8058	14.0136	13.6464	14.8636	13.2068	13.2663	15.0987	> 0.05	0.781912					12.2187	13.83	14.0352	14.1825	0.861539			14.2559	15.3914
	AMOTL2	uc003eqe.1, uc003eqf.2, uc003eqg.1, uc003eqh.1	NM_016201						yes	44.7201	53.1403	120.891	150.633	79.5322	125.717	56.3924	74.9888	> 0.05	0.296881					48.9302	135.762	102.625	65.6906	0.360411			103.394	109.738
	ANKS3	uc002cxh.2, uc002cxi.2, uc002cxj.2, uc002cxk.3, uc002cxm.3, uc010uxr.2, uc010uxs.2, uc021tcj.1, uc021tck.1	NM_133450						yes	39.1702	39.0827	42.3896	48.7887	41.6284	43.3816	40.8529	45.0951	> 0.05	0.80106					39.1264	45.5891	42.505	42.974	0.85824			44.3862	51.0144
	APOA1BP	uc001fph.3, uc001fpi.3, uc001fpk.3, uc010php.1	NM_144772						yes	315.99	292.124	247.834	207.032	273.868	242.129	271.599	257.628	> 0.05	1.06666					304.057	227.433	257.998	264.613	1.14906			265.527	235.307
	ARNT2	uc002bfq.3, uc002bfr.3, uc002bfs.3, uc010unm.2	NM_014862						yes	20.295	19.6772	15.549	19.1689	17.5459	16.4515	18.1979	19.1007	> 0.05	1.02652					19.9861	17.3589	16.9987	18.6493	1.07168			19.6622	19.0959
	ATF7IP	uc001rbu.3, uc001rbv.1, uc001rbw.3, uc001rbx.3, uc001rby.4, uc001rbz.1, uc001rca.3, uc010shs.1, uc010sht.1	NM_018179						yes	72.9629	74.8838	59.8538	54.1262	62.0743	62.0153	64.7773	68.6177	> 0.05	1.06333					73.9233	56.99	62.0448	66.6975	1.10834			65.484	50.7845
	BACH1	uc002ynj.3, uc002ynk.3, uc002ynl.2	NM_001186						yes	26.4084	22.3701	30.6203	33.3761	31.9079	31.4077	32.4014	31.8022	> 0.05	0.670244					24.3892	31.9982	31.6578	32.1018	0.759748			30.6668	31.5147
	BAZ2B	uc002uao.3, uc002uap.3, uc002uaq.1, uc002uar.1, uc002uas.1, uc002uat.4, uc002uau.1, uc010fop.1	NM_013450					yes	yes	26.345	27.2189	19.1943	22.4278	24.8223	24.6361	25.3691	24.5015	> 0.05	1.03847					26.7819	20.811	24.7292	24.9353	1.07406			20.0653	23.8348
	CAPRIN2	uc001rjf.1, uc001rjg.1, uc001rjh.1, uc001rji.1, uc001rjj.1, uc001rjk.4, uc001rjl.4, uc001rjm.1, uc001rjn.1	NM_023925						yes	94.4267	95.0332	111.153	123.701	101.691	124.443	124.819	117.421	> 0.05	0.75651					94.7299	117.427	113.067	121.12	0.782118			103.453	130.112
	CASK	uc004dfj.4, uc004dfk.4, uc004dfl.4, uc004dfm.4, uc004dfn.4	NM_001126055					yes		17.5725	16.1913	16.189	16.0923	15.8447	16.1801	14.4029	15.9153	> 0.05	1.00014					16.8819	16.1407	16.0124	15.1591	1.04593			15.55	15.4093
	CCDC88A	uc002rys.3, uc002ryt.2, uc002ryu.2, uc002ryv.2, uc002ryw.3, uc010fbw.2, uc010fby.1, uc010fbz.3, uc010yoz.1, uc010ypa.1, uc010ypb.1	NM_018084						yes	82.1873	80.7593	64.6099	75.9652	71.1927	79.9725	59.3028	72.2709	> 0.05	1.00984					81.4733	70.2875	75.5826	65.7868	1.07794			74.7891	65.6661
	CHRNA4	uc002yes.2, uc002yet.1, uc002yev.1, uc010gke.1, uc010gkf.1	NM_000744						yes	0.00422987	0.0332668	0.000909144	0.000449222	0	0.00420733	0.00379513	0	> 0.05	NA					0.0187483	0.00067918	0.00210367	0.00189757	8.9122			0	0
	CHSY1	uc010usd.2, uc021sxt.1	NM_014918						yes	48.7579	45.6696	41.2993	38.0573	41.4341	37.6678	42.2541	33.0358	> 0.05	1.08083					47.2138	39.6783	39.551	37.6449	1.18991			37.1666	42.6643
	CKB	uc001ynf.2	NM_001823						yes	59.9576	40.7477	30.4422	26.8388	34.6864	26.0403	23.3785	40.5826	> 0.05	1.00407					50.3527	28.6405	30.3633	31.9805	1.57448			35.7184	22.6191
	CLCC1	uc001dwf.1, uc001dwg.1, uc001dwh.1, uc009wes.1, uc009wet.1, uc021ora.1	NM_001048210					yes		104.199	105.367	91.8722	91.8899	84.45	91.4143	100.445	87.9819	> 0.05	1.03738					104.783	91.8811	87.9322	94.2135	1.11219			87.2474	91.2182
	CLIC3	uc004ckj.1	NM_004669						yes	1.84429	2.11667	0.810359	1.01593	1.67135	1.18405	1.84072	1.53404	> 0.05	1.00194					1.98048	0.913143	1.4277	1.68738	1.1737			0.939785	1.23343
	CRYBB3	uc003abo.1	NM_004076	yes						0.160125	0.152917	0.0492642	0.0295013	0.126642	0.118467	0.100487	0.106674	> 0.05	1.20747					0.156521	0.0393828	0.122554	0.103581	1.27715			0.146355	0.0725148
	CSDC2	uc003bak.1	NM_014460						yes	3.92201	4.41629	4.89601	5.39199	5.7689	4.58648	5.07091	5.56065	> 0.05	0.679854					4.16915	5.144	5.17769	5.31578	0.784296			4.72387	5.53479
	CYB561D2	uc003dal.3, uc003dam.3	NM_007022						yes	31.6705	29.8905	25.79	28.8472	25.4749	25.2433	23.052	23.4173	> 0.05	1.03617					30.7805	27.3186	25.3591	23.2347	1.12672			24.3442	26.6741
	DAG1	uc003cxc.4, uc021wxz.1, uc021wya.1, uc021wyb.1, uc021wyc.1, uc021wyd.1, uc021wye.1, uc021wyf.1, uc021wyg.1, uc021wyh.1, uc021wyi.1, uc021wyj.1, uc021wyk.1	NM_004393					yes		685.527	779.089	641.676	642.027	628.846	589.033	594.009	494.719	> 0.05	1.06775					732.308	641.852	608.94	544.364	1.14093			597.687	663.983
	DCLK1	uc001uve.4, uc001uvf.3, uc001uvh.4, uc010abk.3, uc010teh.2	NM_001195415						yes	7.82293	7.68371	5.86153	4.48005	5.17222	4.92321	6.84496	5.68187	> 0.05	1.12254					7.75332	5.17079	5.04771	6.26341	1.23787			7.3483	4.3888
	DNAJB5	uc003zvs.3, uc003zvt.3, uc011los.2	NM_001135004						yes	10.1604	10.4938	8.90997	7.12898	9.57136	8.51904	8.05348	9.40983	> 0.05	1.06154					10.3271	8.01948	9.0452	8.73166	1.14172			10.0003	7.58619
	DNAJC3	uc001vmp.3, uc001vmq.3	NM_006260						yes	15.0615	18.722	12.3217	13.9074	14.3344	14.3591	14.1832	13.8758	> 0.05	1.04892					16.8918	13.1146	14.3468	14.0295	1.17739			11.7146	14.369
	DNASE1L2	uc002cpn.3, uc002cpo.3, uc002cpp.3, uc002cpq.3	NM_001374	yes						22.8819	16.1753	7.27059	7.13688	10.0234	7.30206	11.4083	10.1906	> 0.05	1.41785					19.5286	7.20374	8.66272	10.7995	1.80829			5.85907	7.00258
	EFNB1	uc004dxd.4, uc004dxe.2	NM_004429						yes	9.31142	11.8776	8.46145	6.10214	8.41866	8.40503	8.18049	8.56586	> 0.05	1.08704					10.5945	7.28179	8.41185	8.37317	1.25947			8.38997	7.0885
	EGR1	uc003ldb.1	NM_001964						yes	3.00307	8.56061	9.25881	10.5626	11.84	24.3609	19.9332	10.7318	> 0.05	0.123274					5.78184	9.91072	18.1005	15.3325	0.31943			15.4418	15.079
	ELF1	uc001uxs.3, uc010acd.3, uc010tfc.2	NM_172373						yes	16.1211	19.1948	20.4479	24.1444	20.5546	20.2131	20.8423	21.5095	> 0.05	0.667697					17.658	22.2962	20.3838	21.1759	0.791973			20.1398	23.8755
	ELOVL6	uc003hzz.3, uc003iaa.3	NM_001130721					yes		55.1601	68.7793	54.2405	45.4436	53.7348	47.9972	54.963	48.2997	> 0.05	1.00359					61.9697	49.842	50.866	51.6314	1.20023			48.9501	49.0218
	ENTPD7	uc001kqa.4, uc009xwl.3	NM_020354		yes			yes		10.2412	7.34811	7.29287	7.17214	6.45128	7.17105	6.27317	5.97761	> 0.05	1.00758					8.79465	7.2325	6.81117	6.12539	1.21599			6.78161	6.89763
	ERGIC3	uc002xcq.1, uc002xcr.1, uc002xcs.3, uc002xct.3, uc010zvg.2	NM_015966						yes	678.273	562.342	490.843	474.743	512.894	482.94	543.415	501.332	> 0.05	1.03483					620.308	482.793	497.917	522.374	1.18748			451.339	516.424
	FAM173B	uc003jeo.2, uc003jep.2, uc010itr.2	NM_199133						yes	24.5933	20.9716	20.3593	18.4523	20.3295	17.5402	14.4427	14.8941	> 0.05	1.03007					22.7824	19.4058	18.9348	14.6684	1.174			20.7049	15.2653
	FBXO31	uc002fjv.3, uc002fjw.3, uc010vot.2	NM_024735						yes	11.0886	11.7339	13.9277	14.1875	15.732	12.6805	14.5338	12.5186	> 0.05	0.704845					11.4113	14.0576	14.2063	13.5262	0.803256			13.7272	17.1411
	GABRQ	uc004ffp.1	NM_018558					yes		0.314479	0.211901	0.0998031	0.197953	0.176571	0.124998	0.0940146	0.172091	> 0.05	1.07046					0.26319	0.148878	0.150784	0.133053	1.74547			0.173785	0.0927826
	GAD1	uc002ugh.3, uc002ugi.3, uc010fqc.3	NM_013445					yes		0.276127	0.252597	0.231693	0.0587335	0.22783	0.153951	0.16751	0.0839826	> 0.05	1.09022					0.264362	0.145213	0.19089	0.125746	1.38489			0.107888	0.158453
	GATA3	uc001ijz.3, uc001ika.3	NM_001002295					yes		90.1792	88.8413	60.1535	71.5359	72.7271	61.5694	80.6619	87.7623	> 0.05	1.01229					89.5103	65.8447	67.1482	84.2121	1.06291			76.1085	75.6124
	GBAS	uc003tre.2, uc003trf.2	NM_001483	yes	yes				yes	33.0979	33.0191	36.1821	36.8398	36.7328	40.1943	34.6816	44.4084	> 0.05	0.743533					33.0585	36.511	38.4636	39.545	0.835971			42.9472	38.0401
	GMIP	uc002nnd.3, uc010xrb.2, uc010xrc.2	NM_016573					yes		14.0068	15.8949	12.4621	12.0397	11.759	11.4269	13.2882	13.7744	> 0.05	1.01687					14.9508	12.2509	11.593	13.5313	1.1049			12.9982	12.2229
	GPLD1	uc003ned.1, uc003nee.3, uc010jpr.1, uc010jps.1	NM_001503	yes						2.90231	3.49308	1.98498	2.19129	1.38001	2.6745	2.8159	2.2389	> 0.05	1.03069					3.1977	2.08814	2.02726	2.5274	1.26521			2.72234	2.89498
	HECTD2	uc001khk.2, uc001khl.2, uc001khm.2, uc001khn.1, uc009xty.1, uc010qnm.1	NM_173497					yes		13.6177	15.8184	10.6221	11.4874	11.4168	11.2147	10.4538	11.103	> 0.05	1.18545					14.718	11.0547	11.3157	10.7784	1.30067			9.98908	9.79608
	HIST1H2AG	uc003niw.3	NM_021064		yes					2.31374	2.78846	1.88278	1.85565	1.77977	1.29342	1.37605	2.05168	> 0.05	1.12773					2.5511	1.86922	1.53659	1.71386	1.3648			1.78185	0.863604
	HIST1H2BH	uc003nhh.3	NM_003524				yes			3.15239	4.33644	2.45336	1.82674	2.9176	3.12821	1.40163	3.13472	> 0.05	1.00564					3.74441	2.14005	3.02291	2.26817	1.23868			3.11511	2.08381
	HYOU1	uc001put.2, uc001puu.2, uc001puw.1, uc001pux.3, uc010ryu.1, uc010ryv.1, uc010ryw.2	NM_006389					yes	yes	771.453	704.297	622.131	528.289	602.399	520.563	509.497	408.962	> 0.05	1.13207					737.875	575.21	561.481	459.23	1.28279			545.29	523.541
	JAK1	uc001dbu.1, uc009wal.1, uc009wam.1	NM_002227					yes		70.598	74.1844	76.3369	90.3335	81.3138	79.9994	76.2601	91.93	> 0.05	0.767953					72.3912	83.3352	80.6566	84.095	0.860826			75.827	81.7905
	KIDINS220	uc002qzb.2, uc002qzc.2, uc002qzd.2, uc002qze.3, uc010yiv.1, uc010yiw.1	NM_020738						yes	156.614	149.233	104.219	114.017	107.616	117.803	144.37	138.201	> 0.05	1.03368					152.924	109.118	112.709	141.285	1.08237			105.946	128.534
	KIF17	uc001bdp.4, uc001bdr.4, uc001bds.4, uc009vpx.3	NM_001122819					yes		2.43777	2.49785	4.23591	3.17269	4.22435	4.12546	4.87694	5.46487	> 0.05	0.446081					2.46781	3.7043	4.17491	5.1709	0.47725			3.81565	4.434
	LRBA	uc003ilr.4, uc003ils.4, uc003ilt.4, uc003ilu.4, uc003ilx.2, uc010ipi.3, uc010ipj.3, uc010ipk.1, uc021xss.1	NM_001199282					yes		56.5651	54.6029	59.4404	63.737	61.5199	67.3253	65.3405	72.1871	> 0.05	0.756407					55.584	61.5887	64.4226	68.7638	0.808332			58.718	59.0905
	MAFK	uc003skr.3, uc003sks.1	NM_002360					yes	yes	8.79987	9.04923	14.2509	23.7325	12.351	13.9596	9.71254	9.89101	> 0.05	0.370795					8.92455	18.9917	13.1553	9.80177	0.469919			11.5651	16.6269
	MAN1B1	uc004clc.2, uc004cld.2, uc004clf.1, uc010ncc.2, uc011meo.1, uc011mep.2	NM_016219						yes	241.925	247.191	185.407	188.052	207.123	183.069	238.082	202.159	> 0.05	1.01614					244.558	186.729	195.096	220.12	1.11102			174.901	208.095
	MPDU1	uc002ghw.3, uc002ghx.3, uc010vub.2, uc010vuc.1	NM_004870	yes						142.162	134.105	132.072	132.921	132.713	127.152	110.9	101.159	> 0.05	1.00891					138.133	132.496	129.933	106.03	1.04254			129.969	133.644
	MPO	uc002ivu.1	NM_000250		yes					0.00394102	0.00075977	0	0	0	0	0	0	> 0.05	NA					0.00235039	0	0	0	NA			0	0
	MYH3	uc002gmq.2	NM_002470			yes				0.328825	0.296534	0.435145	0.540317	0.335839	0.447129	0.425581	0.42301	> 0.05	0.548814					0.312679	0.487731	0.391484	0.424295	0.64109			0.413938	0.463565
	NR1D2	uc003ccs.2, uc010hfd.2, uc011awk.1	NM_005126						yes	23.1324	26.2465	28.175	30.1933	32.8373	28.9686	30.6482	34.5658	> 0.05	0.66923					24.6895	29.1841	30.903	32.607	0.757184			30.8641	28.842
	OXR1	uc003ymf.3, uc003ymg.1, uc003ymi.1, uc003ymk.3, uc003yml.3, uc010mcg.3, uc010mch.3, uc011lht.2, uc011lhu.2, uc022azp.1	NM_018002		yes				yes	2.54577	2.51644	2.8754	5.17312	4.39723	3.32226	4.19743	4.45029	> 0.05	0.486446					2.53111	4.02426	3.85975	4.32386	0.58538			3.10481	2.81061
	PAQR3	uc003hlm.3, uc003hln.3, uc003hlp.1, uc003hlq.1	NM_001040202					yes		41.0868	39.4253	36.9597	33.645	35.5014	37.807	33.3246	29.0566	> 0.05	1.0428					40.2561	35.3024	36.6542	31.1906	1.09827			37.6691	30.6471
	PDCD6IP	uc003cfx.3, uc003cfy.3, uc011axv.2, uc011axw.2	NM_013374						yes	75.3313	79.2964	86.5048	90.5014	90.6872	83.8649	80.7228	82.8756	> 0.05	0.830672					77.3139	88.5031	87.276	81.7992	0.873573			82.4926	80.8719
	PDE7B	uc003qgp.3, uc003qgr.3	NM_018945						yes	0.469837	0.600473	0.790458	0.931937	0.671519	0.974036	0.715401	0.702207	> 0.05	0.482361					0.535155	0.861197	0.822778	0.708804	0.621408			0.87303	0.805812
	PELI1	uc002scr.4, uc002scs.4, uc002sct.4	NM_020651						yes	19.5084	19.4993	23.016	24.4928	25.1957	21.5594	21.4958	22.5773	> 0.05	0.773912					19.5038	23.7544	23.3775	22.0366	0.821061			24.7538	20.792
	PHC3	uc003fgl.2, uc003fgm.2, uc003fgo.1, uc003fgp.3, uc003fgq.3, uc010hws.1, uc011bpq.1, uc011bpr.1	NM_024947						yes	14.0223	14.3896	11.1855	13.8803	13.3512	13.4795	12.3528	11.6312	> 0.05	1.01023					14.206	12.5329	13.4154	11.992	1.05893			12.6526	10.8665
	PKIG	uc002xmg.3, uc002xmh.3, uc002xmi.3	NM_181805					yes		29.9944	28.6233	31.0181	32.7113	32.1649	31.4506	38.9516	49.4995	> 0.05	0.578255					29.3089	31.8647	31.8078	44.2255	0.662714			37.3648	37.4236
	PLOD3	uc003uyd.3	NM_001084	yes						134.835	132.493	114.346	93.3704	126.499	102.374	128.787	106.738	> 0.05	1.02877					133.664	103.858	114.437	117.763	1.13503			109.708	113.12
	PLXNA1	uc003ejg.3, uc003ejh.3	NM_032242						yes	46.5796	39.4405	31.8486	30.7738	36.4235	31.1575	37.8234	30.914	> 0.05	1.04275					43.0101	31.3112	33.7905	34.3687	1.25143			31.8618	37.848
	PPP2R3A	uc003eqv.2, uc003eqw.2, uc011blz.2, uc011bma.1	NM_002718		yes					13.6661	12.7816	15.5601	17.0197	17.6378	16.5745	14.1084	16.4991	> 0.05	0.724673					13.2239	16.2899	17.1061	15.3038	0.773049			16.8383	18.2987
	RASGRP3	uc002row.1, uc002rox.3, uc002roy.3, uc010ync.2	NM_170672					yes		0.0188591	0.0233446	0.0562198	0.209714	0.0978161	0.122174	0.0715396	0.0968292	> 0.05	0.0899281					0.0211019	0.132967	0.109995	0.0841844	0.1587			0.0469898	0.135724
	RCN2	uc002bcd.3	NM_002902		yes					94.647	95.9542	91.9877	81.3294	78.853	78.9937	80.5208	47.4546	> 0.05	1.02891					95.3006	86.6586	78.9233	63.9877	1.09973			76.1569	89.7123
	RFPL3	uc003amj.3, uc010gwn.3	NM_001098535		yes					0.0189519	0.0325175	0.0546965	0.163605	0.0961793	0.0342744	0.183644	0.18249	> 0.05	0.103199					0.0257347	0.109151	0.0652269	0.183067	0.140575			0.0462211	0.108485
	RGS2	uc001gsl.3	NM_002923		yes					5.70242	10.8221	16.3212	23.2783	12.5079	17.0737	18.3388	12.3404	> 0.05	0.244968					8.26224	19.7997	14.7908	15.3396	0.417291			15.5517	20.1751
	RPL37	uc003jme.1	NM_000997						yes	76.7113	77.4457	91.2527	87.1927	88.2235	102.012	78.0939	122.017	> 0.05	0.628695					77.0785	89.2227	95.1176	100.055	0.770359			95.5555	92.2671
	RPS6KA6	uc004eej.2, uc010nmo.1, uc011mqt.2, uc011mqu.2	NM_014496						yes	5.69127	8.24728	9.88203	11.1827	8.49692	11.1466	8.72769	10.4696	> 0.05	0.508934					6.96927	10.5324	9.82177	9.59865	0.6617			10.4332	8.69471
	SERTAD4	uc001hhy.3, uc009xcw.3	NM_019605					yes	yes	6.09253	8.54553	12.9969	13.8901	17.9997	11.872	22.2322	16.8783	> 0.05	0.274042					7.31903	13.4435	14.9359	19.5553	0.374275			13.9103	15.8517
	SHPRH	uc003qle.3, uc003qlf.3, uc003qlg.1, uc003qlh.3, uc003qli.1, uc003qlj.1	NM_173082						yes	12.4677	13.4786	10.6368	11.74	10.6296	11.8845	10.972	11.5057	> 0.05	1.04907					12.9731	11.1884	11.257	11.2389	1.15245			11.5696	11.3475
	SLC38A7	uc002eoc.1, uc002eod.1, uc002eoe.1, uc010vil.1	NM_018231						yes	36.7236	37.1547	29.0114	31.7163	26.1172	29.9803	33.5355	30.7273	> 0.05	1.09507					36.9392	30.3639	28.0487	32.1314	1.14963			27.0297	34.2426
	SLC4A2	uc003wit.4, uc003wiu.4, uc011kve.2, uc022apz.1	NM_003040	yes						335.783	289.105	277.881	278.194	277.68	229.425	250.533	217.491	> 0.05	1.03922					312.444	278.038	253.552	234.012	1.12375			243.494	281.985
	SLC4A8	uc001rym.3, uc001ryn.3, uc001ryo.2, uc001ryp.1, uc001ryq.4, uc001ryr.3, uc001rys.1, uc001ryt.1, uc001ryv.3, uc010sni.2, uc010snj.2, uc010snk.2	NM_004858	yes	yes					48.4824	65.8371	33.4576	38.5084	36.2855	40.9041	43.7979	36.67	> 0.05	1.10696					57.1598	35.983	38.5948	40.234	1.42068			40.367	38.8661
	SOD3	uc003gqz.3, uc021xmy.1	NM_003102		yes					0.752273	1.48063	11.9285	21.2447	3.9976	13.6867	2.82172	2.50959	> 0.05	0.0354099					1.11645	16.5866	8.84217	2.66565	0.0673104			3.06964	4.17386
	STT3B	uc003cer.1, uc010hft.1, uc011axe.2	NM_178862					yes	yes	189.491	152.319	142.289	131.407	146.285	139.816	127.693	110.95	> 0.05	1.04125					170.905	136.848	143.051	119.321	1.19472			135.87	127.373
	TBC1D15	uc001swu.3, uc001swv.3, uc001sww.3, uc009zrv.2, uc010stt.2	NM_022771					yes	yes	21.4446	22.7535	22.78	26.8466	23.5413	24.224	26.3691	25.3257	> 0.05	0.798782					22.099	24.8133	23.8827	25.8474	0.854982			26.0125	24.6689
	TET2	uc003hxj.2, uc003hxk.3, uc010ilp.2, uc011cez.2, uc021xqk.1, uc021xql.1	NM_017628						yes	18.8081	12.926	9.79814	11.9723	12.2819	12.6367	11.6488	12.4755	> 0.05	1.02289					15.8671	10.8852	12.4593	12.0621	1.27351			11.8667	12.1383
	TET3	uc002skb.4, uc010fez.2	NM_144993						yes	5.08375	3.89173	2.66302	2.80946	3.27634	3.05702	3.33294	3.29355	> 0.05	1.16765					4.48774	2.73624	3.16668	3.31325	1.35448			3.40334	3.06928
	TGFBI	uc003lbf.4, uc003lbg.4, uc003lbh.4, uc010jee.3, uc011cyb.2	NM_000358					yes		6.90412	10.7852	13.1296	12.1174	16.8097	15.8971	12.0621	11.6761	> 0.05	0.410721					8.84467	12.6235	16.3534	11.8691	0.540845			12.8497	14.1101
	TMED10	uc001xrm.1, uc010asg.1, uc010ash.1, uc010tuz.1	NM_006827						yes	410.728	424.414	393.038	389.512	381.59	357.295	359.82	355.63	> 0.05	1.04501					417.571	391.275	369.443	357.725	1.06721			331.366	393.025
	TMEFF2	uc002utc.3, uc002utd.1	NM_016192				yes			3.3672	4.50314	4.5894	8.03139	4.6891	7.12685	4.83624	4.71541	> 0.05	0.419256					3.93517	6.31039	5.90797	4.77583	0.623602			7.36199	9.0623
	TMEM189	uc002xvg.2, uc010gif.2, uc010zyp.1, uc010zyq.1	NM_199129						yes	47.0368	43.8276	40.1311	36.5932	42.0218	35.0787	39.3817	31.4925	> 0.05	1.04297					45.4322	38.3622	38.5502	35.4371	1.17852			39.9482	37.7713
	TMEM38B	uc004bcu.1, uc010mtn.1	NM_018112					yes		18.5267	16.3222	14.5346	12.2475	14.1933	15.355	14.0742	10.3401	> 0.05	1.06299					17.4244	13.391	14.7742	12.2071	1.17939			14.2458	13.1562
	TMEM97	uc002hat.3	NM_014573						yes	17.5736	18.9772	16.0498	14.7162	13.0654	13.9042	10.617	10.029	> 0.05	1.09494					18.2754	15.383	13.4848	10.323	1.18803			15.599	15.3732
	TRIM13	uc001vdp.1, uc001vdq.1, uc001vdr.1, uc001vds.1, uc021rjq.1	NM_001007278						yes	38.2247	38.1785	33.0764	35.0236	33.6183	33.9977	38.0627	33.3768	> 0.05	1.00304					38.2016	34.05	33.808	35.7198	1.06948			33.5944	36.4838
	UBE3A	uc001zaq.3, uc001zar.3, uc001zas.3, uc001zat.3, uc001zau.2	NM_000462						yes	65.2501	67.3997	75.3805	67.6798	71.3628	73.1752	70.0247	74.4489	> 0.05	0.86561					66.3249	71.5301	72.269	72.2368	0.917751			74.9046	68.8923
	UROD	uc001cna.2, uc001cnb.2, uc010oli.2, uc010olj.1	NM_000374						yes	71.7692	77.687	78.8498	90.3241	77.8069	80.8638	105.24	101.555	> 0.05	0.681954					74.7281	84.5869	79.3354	103.398	0.722726			84.2135	91.5554
	VCL	uc001jwd.3, uc001jwe.3, uc009xrr.3, uc010qky.1, uc010qkz.2	NM_014000						yes	309.176	404.265	442.512	451.446	423.359	465.125	544.145	436.997	> 0.05	0.568186					356.72	446.979	444.242	490.571	0.727153			415.58	522.822
	WNT5B	uc001qjj.3, uc001qjk.3, uc001qjl.3, uc009zdq.3	NM_030775						yes	3.33654	1.67163	5.22793	6.04714	3.76462	4.95635	7.02207	4.94757	> 0.05	0.238054					2.50409	5.63754	4.36048	5.98482	0.418406			4.50562	8.00985
	WTIP	uc002nvm.3	NM_001080436						yes	2.79047	3.25481	3.53508	4.08302	3.85328	3.73252	3.53031	4.30665	> 0.05	0.647945					3.02264	3.80905	3.7929	3.91848	0.771381			4.40187	4.25046
	YPEL5	uc002rmz.4, uc002rna.4, uc002rnb.4, uc002rnc.4, uc002rnd.3, uc010ezn.3	NM_016061			yes			yes	84.3378	100.723	103.324	102.01	122.585	101.065	120.671	146.942	> 0.05	0.573954					92.5301	102.667	111.825	133.806	0.691523			106.002	114.212
	ZNF43	uc002nqj.3, uc002nqk.3, uc002nql.3, uc002nqm.3, uc010ecv.3	NM_003423	yes						15.3548	14.7226	11.6405	14.3959	11.9517	12.8602	9.73819	12.0072	> 0.05	1.0227					15.0387	13.0182	12.406	10.8727	1.15521			13.6737	12.2779
	ZRANB1	uc001lic.3, uc010qug.2	NM_017580					yes		11.9186	11.8761	12.1246	12.9848	12.7151	12.3637	13.5172	14.5924	> 0.05	0.813855					11.8974	12.5547	12.5394	14.0548	0.846498			13.9107	13.0615
	ZYG11A	uc001cuk.2, uc001cul.2	NM_001004339						yes	0.898911	0.946836	0.993862	1.42995	1.01311	1.28304	1.16	1.13806	> 0.05	0.628632					0.922874	1.2119	1.14808	1.14903	0.761507			1.17883	1.21797

## Sheet: 2.2_13 New Genes (RNA-seq) 
SUPPLEMENTARY TABLE 2.2 | 13 New FOXP2 targets: transcription levels according to RNA-seq data.
	Mean values and baseline expression levels on the right
	I & II specify measurements for 2 biological replicates per condition.
	Libraries for Illumina sequencing were generated from 600 ng total RNA per biological replicate.
	Transcript amount is given in BPKM (number of bases which map per kilobase of exon model per million mapped bases) values.
				Measurementes for Single Biological Replicates											Mean Values							Measurements of Baseline Expression Levels
13 New FOXP2 Targets	Symbol	Transcript ID(s)	RefSeq ID	hsaFOXP2 I	hsaFOXP2 II	ptrFOXP2 I	ptrFOXP2 II	mmuFOXP2 I	mmuFOXP2 II	cjaFOXP2 I	cjaFOXP2 II	Minimum Fold-Change			hsaFOXP2	ptrFOXP2	mmuFOXP2	cjaFOXP2	Minimum Fold-Change			pcDNA I	pcDNA II
	BACE2	uc002yyw.3, uc002yyx.3, uc002yyy.3, uc010goo.3	NM_012105	1.90918	2.87601	23.0182	23.1557	7.46047	36.8396	5.52645	8.98292	0.0518241			2.39259	23.087	22.15	7.25469	0.103634			12.6508	9.76748
	CDH4	uc002ybn.2, uc002ybo.1, uc002ybp.2, uc002ybr.2	NM_001794	0.0137526	0.0113807	0.0659322	0.0326799	0.161604	0.442907	0.18573	0.0465774	0.0256955			0.0125666	0.049306	0.302255	0.116154	0.0415762			0.0286679	0.0394427
	DCDC2	uc003ndw.3, uc003ndx.3, uc003ndy.3	NM_016356	0	0	0.0141514	0.0995449	0.0542553	0.0321011	0.0661181	0.0571633	NA			0	0.0568482	0.0431782	0.0616407	NA			0.0848692	0.0553579
	FOXL1	uc002fjr.3	NM_005250	0.142989	0.120066	1.3087	1.20969	0.477964	2.64764	0.865903	0.980706	0.0453481			0.131527	1.2592	1.5628	0.923305	0.0841609			0.596191	0.423773
	GABRE	uc004ffi.3, uc011myd.2, uc011mye.1, uc022cgw.1	NM_004961	0.00113976	0.0514365	1.656	0.243661	2.83024	1.36272	0.380394	0.797989	0.000402709			0.0262881	0.949832	2.09648	0.589191	0.0125392			0.760559	3.40588
	MSN	uc004dwf.3, uc010nkp.1	NM_002444	5.59429	3.35556	165.466	150.006	84.6024	145.213	140.165	137.84	0.0202795			4.47493	157.736	114.908	139.002	0.0283697			114.227	88.2747
	MYH13	uc002gmk.1, uc010vve.1, uc010vvf.1	NM_003802	0.0313896	0	0.466299	0.105253	0.130241	0.0883915	0.0704439	0.506165	NA			0.0156948	0.285776	0.109316	0.288305	0.0544382			0.216744	0.326882
	MYH8	uc002gmm.2	NM_002472	0	0	0.00598931	0.00392012	0.00400417	0.00592023	0.00188277	0.0138875	NA			0	0.00495472	0.0049622	0.00788511	NA			0.0034951	0.00337459
	NURR1	uc002tyx.4, uc002tyz.4, uc010zcf.2, uc010zcg.1, uc021vri.1	NM_006186	0.0277722	0.0294179	1.06394	0.0558023	0.333632	1.5216	0.351567	0.0897905	0.0182519			0.0285951	0.559872	0.927618	0.220679	0.0308263			0.360092	0.0922713
	PHOX2B	uc003gwf.4	NM_003924	0.352178	1.80692	4.98135	7.25542	4.45557	7.64786	16.4593	34.5985	0.010179			1.07955	6.11839	6.05172	25.5289	0.0422873			11.1125	7.58673
	PTPRQ	uc001sze.2	NM_001145026	0.00949858	0.00368826	0.0329671	0.0243215	0.0872791	0.128077	0.0245431	0.0270767	0.0287971			0.00659342	0.0286443	0.107678	0.0258099	0.0612326			0.102983	0.0707466
	SEBOX	uc010wai.1	NM_001080837	0.0373443	0.0977064	0	0	0	0	0	0.00306798	12.1723			0.0675253	0	0	0.00153399	44.0194			0	0
	TMEM200A	uc003qca.3, uc003qcb.3, uc010kfh.3, uc010kfi.3, uc021zfg.1	NM_052913	1.49684	1.03661	72.3937	16.1169	121.481	16.6986	21.8655	17.0357	0.00853305			1.26672	44.2553	69.0899	19.4506	0.0183344			39.5328	55.2934

## Sheet: 2.3_13 New Genes_Motifs
SUPPLEMENTARY TABLE 2.3 | 13 New FOXP2 targets: Potential FOXP2 binding motifs in putative promoter sequences.
	We screened 5,000 bp upstream of the transcription start site of human genes (GRCh38p5) for motifs as reported by Stroud et al. (2006), Vernes et al. (2007, 2011), and Nelson et al. (2003).
	(Detailed references are given in the main document.)
	Motif search was conducted with the aid of SeqMap v. 1.0.3.
	Sums are given exclusively CAAATT motifs as the respective numbers were included in the numbers of AAATT motifs.
	All motifs are given in 5' to 3' direction.
			Stroud et al. (2006)		Vernes et al. (2007)		Vernes et al. (2011)								Nelson et al. (2013)
13 New FOXP2 Targets	Symbol	ENSEMBL ID	CAAATT	AAATT	AATTTG	ATTTGT	ARKTAMYT	AWGTAAAT	TTACTTAW	AAAGSAAA	AGTAAWTG	AWTSAWTT	ATTACTAA	AATACATT	TGTTTAC	Sum
	BACE2	ENSG00000182240	2	12		2				2		1		2		19
	CDH4	ENSG00000179242	2	4						2		1				7
	DCDC2	ENSG00000146038		12	4	4	2									22
	FOXL1	ENSG00000176678	1	5	1	2										8
	GABRE	ENSG00000102287		5	4	1	1									11
	MSN	ENSG00000147065		7		3	2	1		2					1	16
	MYH8	ENSG00000133020	8	31	4	2	2	3	2	2		1	1			48
	MYH13	ENSG00000006788		9			2	1			2	1		1		16
	NURR1	ENSG00000153234	1	5	2	1	1			2		1			2	14
	PHOX2B	ENSG00000109132	1	13	2	2				1		1			1	20
	PTPRQ	ENSG00000139304	2	27		2	6		2			5		2	1	45
	SEBOX	ENSG00000274529		6	1					1						8
	TMEM200A	ENSG00000164484	1	15	3	3	3		1			1			1	27

## Sheet: 2.4_40 Interactors Added
SUPPLEMENTARY TABLE 2.4 | 40 Interactors added by STRING v. 10.0.
	Symbol	Vernes et al (2011)	Hilliard et al. (2012)			Reference Studies
	CFTR					Vernes et al. (2011): FOXP2 target genes as identified by ChIP-chip in developing murine brain (their Table S1)
	DICER1	yes	yes			Hilliard et al. (2012): Differentially expressed in male zebrafinch brains as identified by microarray analysis (their Table S2)
	EIF2C1					(Detailed references are given in the main document.)
	EIF2C2
	EIF2C3		yes
	EIF2C4
	EIF4E		yes
	EIF4G1
	EZR
	HSP90AA1
	IL13
	IL13RA1
	IL2RG
	IL4
	JAK1	yes
	JAK2		yes
	JAK3
	KEAP1
	KIF13B
	LRRK2
	MRPS10
	MRPS16
	MRPS2
	MRPS5
	NFATC1
	NFE2L2		yes
	PABPC1
	PAIP1	yes	yes
	PAN3
	RHOA		yes
	ROCK1
	SLC9A3R1		yes
	SOCS5
	STAT3
	STAT5A
	STAT5B
	STAT6
	TARBP2
	TNRC6A
	TNRC6B

## Sheet: 2.5_80 Proteins_Symbols & IDs
SUPPLEMENTARY TABLE 2.5 | 80 Protein sample: Proteins encoded by 13 New and 27 reproduced FOXP2 target genes plus 40 interactors.
	Symbol	Species ID	ENSEMBL ID
	ADAP1	9606	ENSP00000265846
	ALG11	9606	ENSP00000430236
	APH1A	9606	ENSP00000358105
	BACE2	9606	ENSP00000332979
	CDH11	9606	ENSP00000268603
	CDH4	9606	ENSP00000353656
	CFTR	9606	ENSP00000003084
	DCDC2	9606	ENSP00000367715
	DICER1	9606	ENSP00000343745
	DNMBP	9606	ENSP00000315659
	EIF2C1	9606	ENSP00000362300
	EIF2C2	9606	ENSP00000220592
	EIF2C3	9606	ENSP00000362287
	EIF2C4	9606	ENSP00000362306
	EIF4E	9606	ENSP00000425561
	EIF4G1	9606	ENSP00000338020
	ERP44	9606	ENSP00000262455
	EZR	9606	ENSP00000338934
	FOXL1	9606	ENSP00000326272
	GABRE	9606	ENSP00000359353
	GPR160	9606	ENSP00000348161
	HSD17B3	9606	ENSP00000364412
	HSP90AA1	9606	ENSP00000335153
	IFI30	9606	ENSP00000384886
	IL13	9606	ENSP00000304915
	IL13RA1	9606	ENSP00000360730
	IL2RG	9606	ENSP00000363318
	IL4	9606	ENSP00000231449
	IL4R	9606	ENSP00000170630
	JAK1	9606	ENSP00000343204
	JAK2	9606	ENSP00000371067
	JAK3	9606	ENSP00000391676
	KEAP1	9606	ENSP00000171111
	KIF13B	9606	ENSP00000427900
	LONRF1	9606	ENSP00000381298
	LRP3	9606	ENSP00000253193
	LRRK2	9606	ENSP00000298910
	LRRTM2	9606	ENSP00000274711
	MAFF	9606	ENSP00000345393
	MARVELD1	9606	ENSP00000441365
	MGST2	9606	ENSP00000265498
	MRPS10	9606	ENSP00000053468
	MRPS16	9606	ENSP00000362036
	MRPS2	9606	ENSP00000241600
	MRPS5	9606	ENSP00000272418
	MRPS6	9606	ENSP00000382250
	MSN	9606	ENSP00000353408
	MYH13	9606	ENSP00000252172
	MYH8	9606	ENSP00000384330
	NEU1	9606	ENSP00000364782
	NFATC1	9606	ENSP00000327850
	NFE2L2	9606	ENSP00000380252
	NURR1	9606	ENSP00000344479
	PABPC1	9606	ENSP00000313007
	PAIP1	9606	ENSP00000302768
	PAN3	9606	ENSP00000370345
	PCDHB16	9606	ENSP00000354293
	PHOX2B	9606	ENSP00000226382
	PIM1	9606	ENSP00000362608
	PTPRQ	9606	ENSP00000266688
	RHOA	9606	ENSP00000400175
	ROCK1	9606	ENSP00000382697
	SEBOX	9606	ENSP00000416240
	SEMA6D	9606	ENSP00000324857
	SERPINH1	9606	ENSP00000350894
	SETBP1	9606	ENSP00000282030
	SLC9A3R1	9606	ENSP00000262613
	SOCS5	9606	ENSP00000305133
	STAT3	9606	ENSP00000264657
	STAT5A	9606	ENSP00000341208
	STAT5B	9606	ENSP00000293328
	STAT6	9606	ENSP00000300134
	TARBP2	9606	ENSP00000266987
	TBX22	9606	ENSP00000362390
	TMEM200A	9606	ENSP00000296978
	TMEM5	9606	ENSP00000261234
	TNRC6A	9606	ENSP00000379144
	TNRC6B	9606	ENSP00000401946
	TNRC6C	9606	ENSP00000336783
	ZDHHC3	9606	ENSP00000296127

## Sheet: 2.6_80 Proteins_Network Stats
SUPPLEMENTARY TABLE 2.6 | 80 Protein sample: Network statistics.
Node degree values as inferred by NetworkAnalyzer in Cytoscape v. 3.2.1.
PPI enrichment analysis and clustering coefficients according to STRING v. 10.0.
	Proteins in Largest Connected Component (LCC)
	(Combined Confidence Score ≥ 0.15)					Disconnected Proteins
	Symbol	Node Degree	Number of Self Loops			Symbol	Node Degree	Number of Self Loops
	ADAP1	4	0			GPR160	0	0
	ALG11	8	0			HSD17B3	0	0
	APH1A	1	0			MGST2	0	0
	BACE2	7	0			NEU1	0	0
	CDH11	2	0			PCDHB16	0	0
	CDH4	3	0			TMEM5	0	0
	CFTR	22	0
	DCDC2	2	0
	DICER1	32	0			PPI Enrichment Analysis
	DNMBP	3	0			Combined Confidence Score	Node Degree	number of expected edges	PPI Enrichment Value (FDR)
	EIF2C1	18	0			≥0.15	423	224	0
	EIF2C2	21	0			≥0.40	224	63	0
	EIF2C3	14	0			≥0.70	182	34	0
	EIF2C4	15	0			≥0.90	154	17	0
	EIF4E	22	0
	EIF4G1	21	0
	ERP44	9	0			Combined Confidence Score	Clustering Coefficient
	EZR	16	0			≥0.15	0.616
	FOXL1	2	0			≥0.40	0.812
	GABRE	2	0			≥0.70	0.824
	HSP90AA1	36	0			≥0.90	0.831
	IFI30	2	0
	IL13	15	0
	IL13RA1	13	0
	IL2RG	16	0
	IL4	18	0
	IL4R	13	0
	JAK1	25	0
	JAK2	28	0
	JAK3	23	0
	KEAP1	5	0
	KIF13B	6	0
	LONRF1	2	0
	LRP3	1	0
	LRRK2	31	0
	LRRTM2	3	0
	MAFF	5	0
	MARVELD1	2	0
	MRPS10	8	0
	MRPS16	9	0
	MRPS2	7	0
	MRPS5	9	0
	MRPS6	7	0
	MSN	15	0
	MYH13	5	0
	MYH8	8	0
	NFATC1	10	0
	NFE2L2	4	0
	NR4A2	7	0
	PABPC1	17	0
	PAIP1	6	0
	PAN3	7	0
	PHOX2B	4	0
	PIM1	16	0
	PTPRQ	4	0
	RHOA	33	0
	ROCK1	11	0
	SEBOX	1	0
	SEMA6D	2	0
	SERPINH1	5	0
	SETBP1	7	0
	SLC9A3R1	9	0
	SOCS5	11	0
	STAT3	33	0
	STAT5A	25	0
	STAT5B	25	0
	STAT6	19	0
	TARBP2	11	0
	TBX22	2	0
	TMEM200A	2	0
	TNRC6A	13	0
	TNRC6B	11	0
	TNRC6C	11	0
	ZDHHC3	4	0

## Sheet: 2.7_80 Proteins_PPIs
SUPPLEMENTARY TABLE 2.7 | 80 Protein sample: Protein-protein interactions (PPIs) as recognized by STRING v. 10.0.
	Symbol Node1	Symbol Node2	Neighborhood on Chromosome	Gene Fusion	Phylogenetic Cooccurrence	Homology	Coexpression	Experimentally Determined Interaction	Database Annotated	Automated Textmining	Combined Confidence Score
	ALG11	DICER1	0	0	0	0	0	0.288	0	0.093	0.326
	ALG11	CFTR	0.068	0	0	0	0	0.099	0	0.188	0.258
	ALG11	JAK2	0	0	0	0	0	0.075	0	0.188	0.216
	ALG11	PIM1	0	0	0	0	0	0.075	0	0.188	0.216
	ALG11	JAK1	0	0	0	0	0	0.075	0	0.188	0.216
	ALG11	JAK3	0	0	0	0	0	0.075	0	0.188	0.216
	ALG11	MAFF	0	0	0	0	0	0	0	0.16	0.159
	ALG11	ERP44	0	0	0	0	0	0	0	0.156	0.155
	APH1A	BACE2	0	0	0	0	0	0	0	0.449	0.449
	BACE2	LRP3	0	0	0	0	0	0	0	0.159	0.16
	CDH4	CDH11	0	0	0	0.842	0	0	0.9	0.728	0.911
	DCDC2	ADAP1	0	0	0	0	0	0	0	0.181	0.181
	DCDC2	CFTR	0	0	0	0	0	0	0	0.15	0.15
	DICER1	EIF2C2	0	0	0	0	0	0.999	0.9	0.989	0.999
	DICER1	TARBP2	0	0	0	0	0	0.998	0.9	0.977	0.999
	DICER1	STAT3	0	0	0	0	0	0	0	0.707	0.708
	DICER1	STAT5A	0	0	0	0	0	0	0	0.689	0.689
	DICER1	STAT5B	0	0	0	0	0	0	0	0.684	0.685
	DICER1	STAT6	0	0	0	0	0	0	0	0.654	0.655
	DICER1	TNRC6C	0	0	0	0	0	0	0	0.328	0.328
	DICER1	HSP90AA1	0	0	0	0	0	0	0	0.328	0.328
	DICER1	MRPS5	0	0	0	0	0	0	0	0.316	0.315
	DICER1	EIF4G1	0	0	0	0	0	0	0	0.31	0.31
	DICER1	MRPS2	0	0	0	0	0	0.298	0	0	0.298
	DICER1	MRPS10	0	0	0	0	0	0	0	0.298	0.298
	DICER1	LRRK2	0	0	0	0	0	0	0	0.259	0.258
	DICER1	PABPC1	0	0	0	0	0	0	0	0.258	0.258
	DICER1	JAK1	0.067	0	0	0	0	0.106	0	0.178	0.255
	DICER1	SETBP1	0	0	0	0	0.084	0	0	0.201	0.236
	EIF2C1	DICER1	0	0	0	0	0	0.995	0.9	0.989	0.999
	EIF2C1	TNRC6C	0	0	0	0	0.066	0.97	0.9	0.807	0.999
	EIF2C1	TARBP2	0	0	0	0	0	0.813	0.9	0.877	0.997
	EIF2C1	EIF2C2	0	0	0	0.986	0	0.955	0.9	0.847	0.995
	EIF2C1	HSP90AA1	0	0	0	0	0	0.63	0	0.935	0.975
	EIF2C1	PABPC1	0	0	0	0	0.14	0.702	0	0.826	0.952
	EIF2C1	LRRK2	0	0	0	0	0	0.851	0	0.653	0.946
	EIF2C1	EIF2C3	0	0	0	0.987	0	0.481	0.9	0.826	0.946
	EIF2C1	MRPS5	0	0	0	0	0.133	0.307	0	0	0.373
	EIF2C1	EIF4G1	0	0	0	0	0	0	0	0.321	0.322
	EIF2C1	MRPS16	0	0	0	0	0	0.307	0	0	0.307
	EIF2C1	MRPS2	0	0	0	0	0	0.307	0	0	0.307
	EIF2C1	SETBP1	0	0	0	0	0	0.101	0	0.115	0.17
	EIF2C1	STAT3	0	0	0	0	0	0	0	0.163	0.163
	EIF2C3	DICER1	0	0	0	0	0	0.968	0.9	0.883	0.999
	EIF2C3	TNRC6C	0	0	0	0	0.066	0.97	0.9	0.744	0.999
	EIF2C3	TARBP2	0	0	0	0	0	0.685	0.9	0.854	0.995
	EIF2C3	EIF2C2	0	0	0	0.985	0	0.726	0.9	0.754	0.971
	EIF2C3	HSP90AA1	0	0	0	0	0	0.536	0	0.621	0.817
	EIF2C3	PABPC1	0	0	0	0	0.14	0.064	0	0.754	0.784
	EIF2C3	LRRK2	0	0	0	0	0	0.245	0	0.291	0.441
	EIF2C3	EIF4G1	0	0	0	0	0	0	0	0.176	0.175
	EIF2C3	SETBP1	0	0	0	0	0	0.101	0	0.104	0.16
	EIF2C4	DICER1	0	0	0	0	0	0.941	0.9	0.915	0.999
	EIF2C4	TNRC6C	0	0	0	0	0.066	0.877	0.9	0.812	0.997
	EIF2C4	TARBP2	0	0	0	0	0	0.419	0.9	0.854	0.99
	EIF2C4	EIF2C3	0	0	0	0.985	0	0.621	0.9	0.878	0.961
	EIF2C4	EIF2C2	0	0	0	0.984	0	0.3	0.9	0.766	0.927
	EIF2C4	EIF2C1	0	0	0	0.986	0	0	0.9	0.876	0.901
	EIF2C4	PABPC1	0	0	0	0	0.14	0.324	0	0.778	0.86
	EIF2C4	HSP90AA1	0	0	0	0	0	0.391	0	0.653	0.78
	EIF2C4	LRRK2	0	0	0	0	0	0.245	0	0.291	0.441
	EIF2C4	JAK1	0	0	0	0	0	0.3	0	0	0.3
	EIF2C4	EIF4G1	0	0	0	0	0	0	0	0.176	0.175
	EIF2C4	SETBP1	0	0	0	0	0	0.101	0	0.104	0.16
	EIF4E	PABPC1	0	0	0	0	0	0.802	0.9	0.984	0.999
	EIF4E	EIF4G1	0	0	0	0	0	0.999	0.9	0.993	0.999
	EIF4E	EIF2C2	0	0	0	0	0	0.564	0.9	0.855	0.993
	EIF4E	PAIP1	0	0	0	0	0	0	0.9	0.678	0.966
	EIF4E	PAN3	0	0	0	0	0	0.109	0.9	0.125	0.915
	EIF4E	EIF2C4	0	0	0	0	0	0	0	0.715	0.716
	EIF4E	EIF2C3	0	0	0	0	0	0	0	0.692	0.692
	EIF4E	EIF2C1	0	0	0	0	0	0	0	0.683	0.683
	EIF4E	HSP90AA1	0	0	0	0	0	0	0	0.671	0.671
	EIF4E	LRRK2	0	0	0	0	0	0	0	0.661	0.661
	EIF4E	TNRC6A	0	0	0	0	0	0	0	0.433	0.433
	EIF4E	STAT3	0	0	0	0	0	0	0	0.394	0.394
	EIF4E	DICER1	0	0	0	0	0	0	0	0.318	0.318
	EIF4E	TARBP2	0	0	0	0	0	0	0	0.314	0.314
	EIF4E	JAK2	0	0	0	0	0	0	0	0.295	0.295
	EIF4E	RHOA	0	0	0	0	0	0	0	0.279	0.279
	EIF4E	STAT5A	0	0	0	0	0	0	0	0.255	0.254
	EIF4E	STAT5B	0	0	0	0	0	0	0	0.251	0.25
	EIF4E	PIM1	0	0	0	0	0	0	0	0.227	0.227
	EIF4E	JAK1	0	0	0	0	0	0	0	0.191	0.191
	EIF4E	MRPS10	0	0	0	0	0.181	0	0	0	0.181
	EIF4E	ROCK1	0	0	0	0	0.065	0	0	0.142	0.163
	EIF4G1	PABPC1	0	0	0	0	0.128	0.961	0.9	0.99	0.999
	EIF4G1	PAIP1	0	0	0	0.641	0	0	0.9	0.947	0.933
	EIF4G1	TNRC6C	0	0	0	0	0.144	0.575	0	0	0.62
	EIF4G1	EIF2C2	0	0	0	0	0	0	0	0.384	0.384
	EIF4G1	LRRK2	0	0	0	0	0.081	0	0	0.313	0.341
	EIF4G1	HSP90AA1	0	0	0	0	0	0	0	0.326	0.326
	EIF4G1	CFTR	0	0	0	0	0.072	0	0	0.206	0.231
	EIF4G1	STAT3	0	0	0	0	0.104	0	0	0.157	0.212
	EIF4G1	MRPS5	0	0	0	0	0	0.179	0	0	0.179
	EIF4G1	STAT5B	0	0	0	0	0.137	0	0	0.066	0.159
	ERP44	CFTR	0	0	0	0	0	0	0	0.203	0.203
	EZR	SLC9A3R1	0	0	0	0	0	0.971	0.9	0.973	0.999
	EZR	CFTR	0	0	0	0	0	0.576	0.9	0.912	0.995
	EZR	IL13	0	0	0	0	0	0	0	0.813	0.813
	EZR	LRRK2	0	0	0	0	0	0.063	0	0.755	0.76
	EZR	HSP90AA1	0	0	0	0	0	0	0	0.347	0.347
	EZR	STAT3	0	0	0	0	0	0	0	0.345	0.345
	EZR	STAT5B	0	0	0	0	0	0	0	0.21	0.21
	EZR	DNMBP	0	0	0	0	0	0	0	0.158	0.158
	FOXL1	ZDHHC3	0	0	0	0	0	0.082	0	0.152	0.188
	GABRE	CFTR	0	0	0	0	0	0	0.54	0	0.54
	GABRE	TMEM200A	0	0	0	0	0	0	0	0.151	0.15
	HSP90AA1	LRRK2	0	0	0	0	0	0.998	0	0.955	0.999
	HSP90AA1	EIF2C2	0	0	0	0	0	0.925	0	0.74	0.98
	HSP90AA1	CFTR	0	0	0	0	0.095	0.927	0	0.698	0.978
	HSP90AA1	STAT3	0	0	0	0	0	0.576	0	0.909	0.96
	HSP90AA1	KEAP1	0	0	0	0	0	0.571	0	0.865	0.94
	HSP90AA1	STAT5B	0	0	0	0	0	0	0	0.888	0.888
	HSP90AA1	LRRTM2	0	0	0	0	0	0.336	0	0.71	0.799
	HSP90AA1	MYH13	0	0	0	0	0	0.726	0	0.093	0.74
	HSP90AA1	MRPS2	0	0	0	0	0.097	0.43	0	0.176	0.538
	HSP90AA1	MRPS5	0	0	0	0	0.115	0.299	0	0.122	0.407
	HSP90AA1	ERP44	0	0	0	0	0	0.239	0	0.214	0.376
	HSP90AA1	PABPC1	0	0	0	0	0.128	0	0	0.306	0.369
	HSP90AA1	IL4	0	0	0	0	0	0	0	0.235	0.235
	HSP90AA1	SLC9A3R1	0	0	0	0	0	0	0	0.202	0.202
	HSP90AA1	STAT6	0	0	0	0	0	0	0	0.151	0.15
	IFI30	STAT6	0	0	0	0	0	0	0	0.16	0.159
	IFI30	IL13RA1	0	0	0	0	0	0	0	0.155	0.155
	IL13	IL4R	0	0	0	0	0	0.98	0.8	0.809	0.999
	IL13	IL4	0	0	0	0	0	0.576	0.8	0.974	0.997
	IL13	STAT6	0	0	0	0	0	0	0	0.961	0.961
	IL13	STAT3	0	0	0	0	0	0	0	0.501	0.501
	IL13	STAT5B	0	0	0	0	0	0	0	0.35	0.349
	IL13	CFTR	0	0	0	0	0	0	0	0.212	0.212
	IL13RA1	IL4R	0	0	0	0	0	0.98	0.9	0.742	0.999
	IL13RA1	IL13	0	0	0	0	0	0.991	0.8	0.923	0.999
	IL13RA1	IL4	0	0	0	0	0	0.954	0.9	0.569	0.997
	IL13RA1	JAK1	0	0	0	0	0	0	0.9	0.668	0.965
	IL13RA1	STAT6	0	0	0	0	0	0	0.9	0.592	0.957
	IL13RA1	SOCS5	0	0	0	0	0	0	0.8	0.075	0.807
	IL13RA1	STAT3	0	0	0	0	0	0	0	0.243	0.242
	IL13RA1	STAT5B	0	0	0	0	0	0	0	0.188	0.188
	IL13RA1	STAT5A	0	0	0	0	0	0	0	0.186	0.186
	IL2RG	IL4R	0	0	0	0	0	0.996	0.9	0.56	0.999
	IL2RG	IL4	0	0	0	0	0	0.98	0.9	0.405	0.998
	IL2RG	JAK1	0	0	0	0	0	0.812	0.9	0.641	0.992
	IL2RG	STAT5A	0	0	0	0	0	0.567	0.9	0.425	0.972
	IL2RG	STAT5B	0	0	0	0	0	0	0.9	0.45	0.942
	IL2RG	STAT6	0	0	0	0	0	0	0.9	0.414	0.939
	IL2RG	STAT3	0	0	0	0	0	0	0.9	0.278	0.924
	IL2RG	SOCS5	0	0	0	0	0	0	0.9	0	0.9
	IL2RG	IL13	0	0	0	0	0	0	0.8	0.44	0.883
	IL2RG	IL13RA1	0	0	0	0.637	0	0.57	0	0.74	0.683
	IL2RG	HSP90AA1	0	0	0	0	0	0	0	0.196	0.196
	IL2RG	EIF2C2	0	0	0	0	0	0	0	0.163	0.163
	IL2RG	DICER1	0	0	0	0	0	0	0	0.163	0.163
	IL4	IL4R	0	0	0	0	0	0.999	0.9	0.961	0.999
	IL4	CFTR	0	0	0	0	0	0	0	0.16	0.159
	JAK1	STAT5B	0	0	0	0	0	0.821	0.9	0.995	0.999
	JAK1	STAT3	0	0	0	0	0	0.986	0.9	0.988	0.999
	JAK1	STAT5A	0	0	0	0	0	0.92	0.9	0.996	0.999
	JAK1	STAT6	0	0	0	0	0	0.92	0.9	0.994	0.999
	JAK1	IL4	0	0	0	0	0	0	0.9	0.934	0.993
	JAK1	IL4R	0	0	0	0	0	0.809	0.9	0.502	0.989
	JAK1	SOCS5	0	0	0	0	0	0.303	0.9	0.73	0.979
	JAK1	HSP90AA1	0	0	0	0	0	0.277	0	0.861	0.896
	JAK1	IL13	0	0	0	0	0	0	0	0.5	0.499
	JAK1	BACE2	0	0	0	0	0	0	0	0.382	0.382
	JAK1	LRRK2	0	0	0	0.61	0	0.3	0	0.151	0.331
	JAK1	EZR	0	0	0	0	0	0	0	0.32	0.32
	JAK1	ERP44	0	0	0	0	0	0.089	0	0.161	0.202
	JAK1	CFTR	0	0	0	0	0	0.075	0	0.171	0.2
	JAK2	STAT6	0	0	0	0	0	0.605	0.9	0.992	0.999
	JAK2	STAT3	0	0	0	0	0	0.985	0.9	0.992	0.999
	JAK2	STAT5B	0	0	0	0	0	0.984	0.9	0.997	0.999
	JAK2	STAT5A	0	0	0	0	0	0.984	0.9	0.997	0.999
	JAK2	IL4	0	0	0	0	0	0	0.9	0.942	0.993
	JAK2	IL4R	0	0	0	0	0	0.576	0.9	0.409	0.972
	JAK2	HSP90AA1	0	0	0	0	0	0.593	0	0.886	0.952
	JAK2	SOCS5	0	0	0	0	0	0.303	0.8	0.58	0.936
	JAK2	IL2RG	0	0	0	0	0	0.576	0.8	0.242	0.93
	JAK2	IL13RA1	0	0	0	0	0	0	0.9	0.241	0.92
	JAK2	JAK1	0	0	0	0.921	0	0	0.9	0.994	0.907
	JAK2	IL13	0	0	0	0	0	0	0	0.472	0.472
	JAK2	BACE2	0	0	0	0	0	0	0	0.459	0.46
	JAK2	MSN	0	0	0	0	0	0	0	0.363	0.363
	JAK2	EZR	0	0	0	0	0	0	0	0.343	0.343
	JAK2	LRRK2	0	0	0	0.611	0	0.3	0	0.18	0.339
	JAK2	DICER1	0.067	0	0	0	0	0.106	0	0.249	0.319
	JAK2	PIM1	0	0	0	0	0	0	0	0.309	0.309
	JAK2	CFTR	0	0	0	0	0	0.075	0	0.267	0.293
	JAK2	EIF2C2	0	0	0	0	0	0	0	0.216	0.216
	JAK2	NFATC1	0	0	0	0	0	0	0	0.202	0.202
	JAK2	ERP44	0	0	0	0	0	0.089	0	0.161	0.202
	JAK2	PHOX2B	0	0	0	0	0	0	0	0.197	0.197
	JAK3	STAT5B	0	0	0	0	0	0.821	0.9	0.995	0.999
	JAK3	STAT3	0	0	0	0	0	0.848	0.9	0.983	0.999
	JAK3	STAT5A	0	0	0	0	0	0.964	0.9	0.996	0.999
	JAK3	STAT6	0	0	0	0	0	0.822	0.9	0.994	0.999
	JAK3	IL4	0	0	0	0	0	0	0.9	0.95	0.994
	JAK3	IL2RG	0	0	0	0	0	0.812	0.9	0.664	0.993
	JAK3	IL4R	0	0	0	0	0	0.809	0.9	0.563	0.99
	JAK3	JAK1	0	0	0	0.898	0	0.809	0.9	0.994	0.982
	JAK3	JAK2	0	0	0	0.951	0	0.804	0.9	0.871	0.98
	JAK3	SOCS5	0	0	0	0	0	0.303	0.9	0.521	0.963
	JAK3	IL13RA1	0	0	0	0	0	0	0.8	0.263	0.846
	JAK3	NFATC1	0	0	0	0	0	0.576	0	0.246	0.666
	JAK3	IL13	0	0	0	0	0	0	0	0.48	0.48
	JAK3	BACE2	0	0	0	0	0	0	0	0.422	0.422
	JAK3	MSN	0	0	0	0	0	0	0	0.389	0.389
	JAK3	EZR	0	0	0	0	0	0	0	0.34	0.34
	JAK3	LRRK2	0	0	0	0.611	0	0.3	0	0.151	0.331
	JAK3	HSP90AA1	0	0	0	0	0	0.096	0	0.268	0.31
	JAK3	DICER1	0.067	0	0	0	0	0.106	0	0.139	0.219
	JAK3	ERP44	0	0	0	0	0	0.089	0	0.161	0.202
	JAK3	CFTR	0	0	0	0	0	0.075	0	0.171	0.2
	KIF13B	ADAP1	0	0	0	0	0	0.955	0.9	0.923	0.999
	KIF13B	MYH8	0	0	0	0	0.072	0.105	0	0.16	0.241
	KIF13B	MYH13	0	0	0	0	0.065	0.105	0	0.16	0.235
	KIF13B	LRRK2	0	0	0	0	0	0.101	0	0.139	0.192
	KIF13B	DICER1	0	0	0	0	0	0.181	0	0	0.181
	KIF13B	RHOA	0	0	0	0	0	0.097	0	0.105	0.157
	LONRF1	MRPS10	0.222	0	0	0	0	0	0	0	0.222
	LONRF1	SETBP1	0	0	0	0	0	0	0	0.178	0.178
	LRRK2	EIF2C2	0	0	0	0	0	0.851	0	0.588	0.936
	LRRK2	MYH13	0	0	0	0	0	0.237	0	0.169	0.338
	LRRK2	ADAP1	0	0	0	0	0	0.221	0	0.14	0.301
	LRRK2	PTPRQ	0	0	0	0	0	0.212	0	0.123	0.279
	LRRK2	TARBP2	0	0	0	0	0	0	0	0.277	0.277
	LRRK2	ERP44	0	0	0	0	0	0.102	0	0.202	0.252
	LRRK2	STAT5B	0	0	0	0	0	0	0	0.234	0.234
	LRRK2	KEAP1	0	0	0	0	0	0	0	0.188	0.188
	LRRK2	ZDHHC3	0	0	0	0	0	0.149	0	0.085	0.188
	LRRK2	STAT3	0	0	0	0	0	0	0	0.184	0.184
	LRRK2	SETBP1	0	0	0	0	0	0.149	0	0.065	0.17
	LRRK2	CFTR	0	0	0	0	0	0	0	0.159	0.159
	LRRTM2	PTPRQ	0	0	0	0	0	0.101	0	0.105	0.16
	MAFF	KEAP1	0	0	0	0	0	0	0	0.552	0.552
	MAFF	NURR1	0	0	0	0	0	0	0	0.324	0.323
	MAFF	STAT3	0	0	0	0	0	0	0	0.172	0.172
	MARVELD1	ZDHHC3	0	0	0	0	0	0	0	0.262	0.262
	MARVELD1	CDH4	0	0	0	0	0	0	0	0.154	0.154
	MRPS10	CFTR	0	0	0	0	0	0	0	0.196	0.196
	MRPS16	MRPS2	0	0	0	0	0.667	0.998	0	0.449	0.999
	MRPS16	MRPS10	0	0	0	0	0.764	0.944	0	0.34	0.99
	MRPS16	MRPS5	0	0	0	0	0.694	0.945	0	0.375	0.988
	MRPS16	DICER1	0.284	0	0	0	0	0	0	0.292	0.471
	MRPS16	CFTR	0	0	0	0	0	0	0	0.227	0.227
	MRPS16	TMEM200A	0	0	0	0	0	0	0	0.206	0.206
	MRPS16	HSP90AA1	0	0	0	0	0.089	0	0	0.135	0.178
	MRPS2	MRPS10	0.085	0	0	0	0.885	0.946	0	0.447	0.996
	MRPS5	MRPS10	0.462	0	0	0	0.945	0.998	0	0.34	0.999
	MRPS5	MRPS2	0	0	0	0	0.931	0.954	0	0.574	0.998
	MRPS6	MRPS2	0	0	0	0	0.736	0.946	0	0.421	0.991
	MRPS6	MRPS5	0	0	0	0	0.736	0.945	0	0.421	0.99
	MRPS6	MRPS16	0	0	0	0	0.739	0.89	0	0.34	0.979
	MRPS6	MRPS10	0	0	0	0	0.868	0.679	0	0.492	0.976
	MRPS6	DICER1	0	0	0	0	0	0	0	0.223	0.223
	MRPS6	BACE2	0	0	0	0	0	0	0	0.168	0.168
	MRPS6	STAT5A	0	0	0	0	0	0.159	0	0	0.158
	MSN	LRRK2	0	0	0	0	0	0.998	0	0.962	0.999
	MSN	SLC9A3R1	0	0	0	0	0	0.808	0	0.961	0.992
	MSN	EZR	0	0	0	0.98	0	0.934	0	0.943	0.936
	MSN	CFTR	0	0	0	0	0	0	0	0.471	0.471
	MSN	JAK1	0	0	0	0	0	0	0	0.359	0.359
	MSN	HSP90AA1	0	0	0	0	0	0	0	0.33	0.33
	MSN	STAT3	0	0	0	0	0	0	0	0.296	0.296
	MSN	STAT5B	0	0	0	0	0	0	0	0.206	0.206
	MSN	STAT5A	0	0	0	0	0	0	0	0.206	0.206
	MSN	SERPINH1	0	0	0	0	0	0	0	0.157	0.156
	MYH8	MYH13	0	0	0	0.986	0	0	0.9	0.759	0.901
	MYH8	HSP90AA1	0	0	0	0	0	0.726	0	0.107	0.744
	MYH8	LRRK2	0	0	0	0	0	0.237	0	0.169	0.338
	MYH8	EZR	0	0	0	0	0	0.11	0	0.144	0.206
	MYH8	MSN	0	0	0	0	0	0.11	0	0.122	0.185
	MYH8	DNMBP	0	0	0	0	0	0	0	0.185	0.185
	NFATC1	IL4	0	0	0	0	0	0	0.9	0.233	0.92
	NFATC1	IL13	0	0	0	0	0	0	0.9	0.081	0.904
	NFATC1	STAT3	0	0	0	0	0	0	0	0.83	0.83
	NFATC1	LRRK2	0	0	0	0	0	0	0	0.781	0.781
	NFATC1	STAT6	0	0	0	0	0	0	0	0.352	0.351
	NFATC1	STAT5B	0	0	0	0	0	0	0	0.163	0.163
	NFE2L2	KEAP1	0	0	0	0	0	0.999	0.9	0.979	0.999
	NFE2L2	MAFF	0	0	0	0	0	0.933	0.9	0.504	0.996
	NFE2L2	STAT3	0	0	0	0	0	0	0	0.315	0.315
	NFE2L2	HSP90AA1	0	0	0	0	0	0	0	0.285	0.284
	NURR1	LRRK2	0	0	0	0	0	0	0	0.47	0.47
	NURR1	PHOX2B	0	0	0	0	0	0	0	0.3	0.3
	NURR1	STAT3	0	0	0	0	0	0	0	0.215	0.215
	NURR1	EIF4G1	0	0	0	0	0	0	0	0.196	0.196
	NURR1	STAT5A	0	0	0	0	0	0	0	0.159	0.158
	NURR1	STAT5B	0	0	0	0	0	0	0	0.152	0.151
	PABPC1	PAIP1	0	0	0	0	0	0.992	0.9	0.964	0.999
	PABPC1	EIF2C2	0	0	0	0	0.14	0.71	0	0.82	0.951
	PABPC1	LRRK2	0	0	0	0	0	0.292	0	0.101	0.336
	PABPC1	CFTR	0	0	0	0	0	0	0	0.214	0.214
	PABPC1	TARBP2	0	0	0	0	0	0	0	0.182	0.182
	PAIP1	PTPRQ	0	0	0	0	0	0	0	0.165	0.165
	PAN3	PABPC1	0	0	0	0	0	0.982	0.9	0.889	0.999
	PAN3	EIF4G1	0	0	0	0	0	0	0.9	0.053	0.901
	PAN3	PAIP1	0	0	0	0	0	0	0.9	0	0.9
	PAN3	TNRC6C	0	0	0	0	0	0.588	0	0	0.588
	PHOX2B	IL4R	0	0	0	0	0	0	0	0.255	0.254
	PIM1	NFATC1	0	0	0	0	0	0.576	0.9	0.801	0.99
	PIM1	STAT3	0	0	0	0	0	0.595	0	0.863	0.942
	PIM1	STAT5A	0	0	0	0	0	0.104	0	0.874	0.883
	PIM1	STAT5B	0	0	0	0	0	0.104	0	0.874	0.882
	PIM1	HSP90AA1	0	0	0	0	0	0.822	0	0.257	0.863
	PIM1	LRRK2	0	0	0	0.644	0	0.3	0	0.151	0.328
	PIM1	STAT6	0	0	0	0	0	0.104	0	0.191	0.244
	PIM1	CFTR	0	0	0	0	0	0.101	0	0.187	0.238
	PIM1	DICER1	0.067	0	0	0	0	0.106	0	0.133	0.214
	PIM1	ERP44	0	0	0	0	0	0.089	0	0.161	0.202
	PIM1	IL4	0	0	0	0	0	0	0	0.159	0.158
	PIM1	JAK1	0	0	0	0	0	0	0	0.157	0.156
	RHOA	ROCK1	0	0	0	0	0	0.983	0.9	0.93	0.999
	RHOA	EZR	0	0	0	0	0	0.705	0.9	0.978	0.999
	RHOA	MSN	0	0	0	0	0	0.705	0	0.947	0.983
	RHOA	HSP90AA1	0	0	0	0	0	0	0.9	0.734	0.972
	RHOA	STAT3	0	0	0	0	0	0	0	0.949	0.949
	RHOA	STAT5A	0	0	0	0	0	0	0	0.941	0.942
	RHOA	JAK1	0	0	0	0	0	0.113	0.9	0.299	0.932
	RHOA	JAK3	0	0	0	0	0	0.113	0.9	0.227	0.925
	RHOA	STAT6	0	0	0	0	0	0	0	0.9	0.901
	RHOA	IL2RG	0	0	0	0	0	0	0.9	0	0.9
	RHOA	STAT5B	0	0	0	0	0	0	0	0.715	0.715
	RHOA	LRRK2	0	0	0	0	0	0.594	0	0.203	0.663
	RHOA	MYH8	0	0	0	0	0	0.243	0	0.484	0.592
	RHOA	JAK2	0	0	0	0	0	0.113	0	0.458	0.499
	RHOA	DNMBP	0	0	0	0	0	0.194	0	0.391	0.489
	RHOA	SLC9A3R1	0	0	0	0	0	0	0	0.469	0.469
	RHOA	SEMA6D	0	0	0	0	0	0	0	0.371	0.371
	RHOA	MYH13	0	0	0	0	0	0.243	0	0.2	0.368
	RHOA	CFTR	0	0	0	0	0	0.084	0	0.305	0.337
	RHOA	DICER1	0	0	0	0	0	0	0	0.26	0.26
	RHOA	IL13	0	0	0	0	0	0	0	0.253	0.252
	RHOA	IL4	0	0	0	0	0	0	0	0.246	0.246
	RHOA	SERPINH1	0	0	0	0	0	0	0	0.224	0.224
	RHOA	CDH4	0	0	0	0	0	0	0	0.213	0.213
	RHOA	PIM1	0	0	0	0	0	0.113	0	0.14	0.204
	RHOA	LRRTM2	0	0	0	0	0	0.103	0	0.149	0.204
	RHOA	PABPC1	0	0	0	0	0.077	0.08	0	0.112	0.18
	RHOA	PTPRQ	0	0	0	0	0	0.094	0	0.132	0.179
	RHOA	EIF2C2	0	0	0	0	0	0	0	0.177	0.177
	RHOA	ADAP1	0	0	0	0	0	0.092	0	0.13	0.176
	RHOA	ERP44	0	0	0	0	0	0.093	0	0.107	0.155
	ROCK1	MSN	0	0	0	0	0	0.576	0.9	0.905	0.995
	ROCK1	EZR	0	0	0	0	0	0.576	0.9	0.525	0.978
	ROCK1	HSP90AA1	0	0	0	0	0	0	0.9	0.163	0.912
	ROCK1	JAK2	0	0	0	0	0	0	0	0.832	0.832
	ROCK1	BACE2	0	0	0	0	0	0	0	0.506	0.506
	ROCK1	STAT3	0	0	0	0	0	0	0	0.238	0.238
	ROCK1	DICER1	0	0	0	0	0.089	0	0	0.198	0.238
	ROCK1	SLC9A3R1	0	0	0	0	0	0	0	0.202	0.202
	ROCK1	EIF4G1	0	0	0	0	0.114	0	0	0.103	0.171
	SEBOX	FOXL1	0	0	0	0	0	0.086	0	0.373	0.402
	SEMA6D	MRPS5	0	0	0	0	0	0	0	0.195	0.195
	SERPINH1	HSP90AA1	0	0	0	0	0	0	0.9	0.529	0.95
	SERPINH1	STAT3	0	0	0	0	0	0	0	0.82	0.82
	SERPINH1	IL4	0	0	0	0	0	0	0	0.151	0.15
	SETBP1	EIF2C2	0	0	0	0	0	0.101	0	0.141	0.195
	SLC9A3R1	CFTR	0	0	0	0	0	0.999	0.9	0.947	0.999
	SOCS5	IL4R	0	0	0	0	0	0.576	0.9	0.821	0.991
	SOCS5	STAT5B	0	0	0	0	0	0.237	0.8	0.603	0.934
	SOCS5	IL4	0	0	0	0	0	0	0.9	0.192	0.915
	SOCS5	STAT3	0	0	0	0	0	0.109	0.8	0.477	0.898
	SOCS5	STAT6	0	0	0	0	0	0.237	0	0.679	0.745
	STAT3	IL4	0	0	0	0	0	0	0	0.583	0.583
	STAT3	IL4R	0	0	0	0	0	0	0	0.36	0.36
	STAT3	KEAP1	0	0	0	0	0	0	0	0.306	0.306
	STAT3	EIF2C2	0	0	0	0	0	0	0	0.283	0.283
	STAT3	SLC9A3R1	0	0	0	0	0	0	0	0.196	0.196
	STAT3	PHOX2B	0	0	0	0	0	0	0	0.196	0.196
	STAT3	CFTR	0	0	0	0	0	0	0	0.154	0.154
	STAT5A	IL4	0	0	0	0	0	0	0.9	0.912	0.99
	STAT5A	STAT3	0	0	0	0.768	0	0.576	0.9	0.994	0.965
	STAT5A	STAT5B	0	0	0	0.989	0	0.576	0.9	0.949	0.956
	STAT5A	IL4R	0	0	0	0	0	0	0.9	0.416	0.939
	STAT5A	SOCS5	0	0	0	0	0	0.237	0.8	0.6	0.933
	STAT5A	STAT6	0	0	0	0.863	0	0.109	0.9	0.989	0.919
	STAT5A	HSP90AA1	0	0	0	0	0	0	0	0.887	0.887
	STAT5A	IL13	0	0	0	0	0	0	0	0.36	0.36
	STAT5A	EZR	0	0	0	0	0	0	0	0.208	0.208
	STAT5A	SLC9A3R1	0	0	0	0	0	0	0	0.203	0.203
	STAT5A	EIF2C2	0	0	0	0	0.078	0	0	0.15	0.183
	STAT5A	NFATC1	0	0	0	0	0	0	0	0.163	0.163
	STAT5A	EIF4G1	0	0	0	0	0.137	0	0	0.061	0.154
	STAT5B	IL4	0	0	0	0	0	0	0.9	0.909	0.99
	STAT5B	STAT3	0	0	0	0.772	0	0.86	0.9	0.994	0.988
	STAT5B	IL4R	0	0	0	0	0	0	0.9	0.409	0.938
	STAT5B	SLC9A3R1	0	0	0	0	0	0	0	0.202	0.202
	STAT5B	EIF2C2	0	0	0	0	0.078	0	0	0.14	0.173
	STAT6	IL4R	0	0	0	0	0	0.983	0.9	0.942	0.999
	STAT6	IL4	0	0	0	0	0	0	0.9	0.972	0.997
	STAT6	STAT3	0	0	0	0.674	0	0.385	0.9	0.844	0.953
	STAT6	STAT5B	0	0	0	0.865	0	0.109	0.9	0.989	0.919
	STAT6	EIF2C2	0	0	0	0	0.078	0	0	0.192	0.223
	TARBP2	EIF2C2	0	0	0	0	0	0.995	0.9	0.902	0.999
	TBX22	HSP90AA1	0	0	0	0	0	0.234	0	0.092	0.274
	TBX22	CFTR	0	0	0	0	0	0	0	0.197	0.197
	TNRC6A	EIF2C2	0	0	0	0	0	0.999	0	0.944	0.999
	TNRC6A	EIF2C1	0	0	0	0	0	0.993	0.9	0.665	0.999
	TNRC6A	EIF2C3	0	0	0	0	0	0.968	0.9	0.481	0.998
	TNRC6A	EIF2C4	0	0	0	0	0	0.905	0.9	0.589	0.995
	TNRC6A	PABPC1	0	0	0	0	0	0.874	0	0.955	0.994
	TNRC6A	DICER1	0	0	0	0	0	0	0	0.913	0.913
	TNRC6A	TNRC6C	0	0	0	0.868	0	0	0.9	0.731	0.909
	TNRC6A	PAN3	0	0	0	0	0	0.55	0	0	0.55
	TNRC6A	TARBP2	0	0	0	0	0	0	0	0.475	0.475
	TNRC6A	EIF4G1	0	0	0	0	0.11	0	0	0.397	0.44
	TNRC6A	PAIP1	0	0	0	0	0	0	0	0.298	0.299
	TNRC6B	EIF2C1	0	0	0	0	0	0.979	0.9	0.917	0.999
	TNRC6B	EIF2C2	0	0	0	0	0	0.997	0	0.659	0.998
	TNRC6B	EIF2C3	0	0	0	0	0	0.966	0.9	0.251	0.997
	TNRC6B	EIF2C4	0	0	0	0	0	0.86	0.9	0.544	0.993
	TNRC6B	TNRC6C	0	0	0	0	0	0	0.9	0.797	0.978
	TNRC6B	TNRC6A	0	0	0	0.808	0	0	0.9	0.715	0.913
	TNRC6B	PABPC1	0	0	0	0	0	0.756	0	0.328	0.829
	TNRC6B	DICER1	0	0	0	0	0	0	0	0.61	0.61
	TNRC6B	PAN3	0	0	0	0	0	0.45	0	0	0.45
	TNRC6B	TARBP2	0	0	0	0	0	0	0	0.252	0.252
	TNRC6B	EIF4G1	0	0	0	0	0	0	0	0.245	0.245
	TNRC6C	EIF2C2	0	0	0	0	0.066	0.992	0	0.965	0.999
	TNRC6C	PABPC1	0	0	0	0	0	0.996	0	0.813	0.999
	TNRC6C	TARBP2	0	0	0	0	0	0	0	0.443	0.443
	ZDHHC3	CDH11	0	0	0	0	0	0	0	0.158	0.157

## Sheet: 2.8_80 Proteins_GO Enrichment
SUPPLEMENTARY TABLE 2.8 | 80 Protein sample: GO enrichment analysis (biological process terms; FDR < 0.01) as carried out by STRING v. 10.0.
Significantly enriched GOs were summarized to larger categories (metabolism, transcriptional control etc.) according to the presence of search terms (metabol, silencing etc.).
			Cellular Signaling and Communication & Cell-Cell Adhesion						Metabolism, Catabolism & Synthesis			Transcriptional Control				Post-Transcriptional Expression Regulation			Development & Cellular Differentiation And Migration			xxxx
	Pathway ID	Pathway Description	signal	communicat	respons/immun/interleukin/stimul	cytokine	kinase/phosph/JAK	adhes/dock	metabol	catabol	synth	silencing	miRNA	siRNA/interfer	transc/express	posttranscriptional regulation of gene expression	mRNA/pre-mRNA	translat	migrat/move	develop/differ	neur/nerv/axon/neurotrophin/survival	Observed Gene Count	False Discovery Rate	Matching Proteins (IDs)	Matching Proteins (Symbols)
	GO.0016441	posttranscriptional gene silencing										yes			yes							9	0	ENSP00000220592,ENSP00000266987,ENSP00000336783,ENSP00000343745,ENSP00000362287,ENSP00000362300,ENSP00000362306,ENSP00000379144,ENSP00000401946	DICER1,EIF2C1,EIF2C2,EIF2C3,EIF2C4,TARBP2,TNRC6A,TNRC6B,TNRC6C
	GO.0031047	gene silencing by RNA										yes										10	0	ENSP00000220592,ENSP00000266987,ENSP00000313007,ENSP00000336783,ENSP00000343745,ENSP00000362287,ENSP00000362300,ENSP00000362306,ENSP00000379144,ENSP00000401946	DICER1,EIF2C1,EIF2C2,EIF2C3,EIF2C4,PABPC1,TARBP2,TNRC6A,TNRC6B,TNRC6C
	GO.0035280	miRNA loading onto RISC involved in gene silencing by miRNA										yes	yes									6	0	ENSP00000220592,ENSP00000266987,ENSP00000343745,ENSP00000362287,ENSP00000362300,ENSP00000362306	DICER1,EIF2C1,EIF2C2,EIF2C3,EIF2C4,TARBP2
	GO.0071310	cellular response to organic substance			yes																	31	0	ENSP00000003084,ENSP00000170630,ENSP00000171111,ENSP00000220592,ENSP00000226382,ENSP00000264657,ENSP00000266987,ENSP00000293328,ENSP00000298910,ENSP00000300134,ENSP00000304915,ENSP00000305133,ENSP00000336783,ENSP00000338020,ENSP00000343204,ENSP00000343745,ENSP00000344479,ENSP00000360730,ENSP00000362287,ENSP00000362300,ENSP00000362306,ENSP00000362608,ENSP00000363318,ENSP00000371067,ENSP00000379144…	CFTR,DICER1,EIF2C1,EIF2C2,EIF2C3,EIF2C4,EIF4E,EIF4G1,IFI30,IL13,IL13RA1,IL2RG,IL4R,JAK1,JAK2,JAK3,KEAP1,LRRK2,NFE2L2,NURR1,PHOX2B,PIM1,RHOA,SOCS5,STAT3,STAT5B,STAT6,TARBP2,TNRC6A,TNRC6B,TNRC6C
	GO.0070887	cellular response to chemical stimulus			yes																	33	0	ENSP00000003084,ENSP00000170630,ENSP00000171111,ENSP00000220592,ENSP00000226382,ENSP00000231449,ENSP00000264657,ENSP00000265498,ENSP00000266987,ENSP00000293328,ENSP00000298910,ENSP00000300134,ENSP00000304915,ENSP00000305133,ENSP00000336783,ENSP00000338020,ENSP00000343204,ENSP00000343745,ENSP00000344479,ENSP00000360730,ENSP00000362287,ENSP00000362300,ENSP00000362306,ENSP00000362608,ENSP00000363318…	CFTR,DICER1,EIF2C1,EIF2C2,EIF2C3,EIF2C4,EIF4E,EIF4G1,IFI30,IL13,IL13RA1,IL2RG,IL4,IL4R,JAK1,JAK2,JAK3,KEAP1,LRRK2,MGST2,NFE2L2,NURR1,PHOX2B,PIM1,RHOA,SOCS5,STAT3,STAT5B,STAT6,TARBP2,TNRC6A,TNRC6B,TNRC6C
	GO.0035278	negative regulation of translation involved in gene silencing by miRNA										yes	yes					yes				6	0	ENSP00000220592,ENSP00000336783,ENSP00000362287,ENSP00000362300,ENSP00000362306,ENSP00000379144	EIF2C1,EIF2C2,EIF2C3,EIF2C4,TNRC6A,TNRC6C
	GO.0035195	gene silencing by miRNA										yes	yes									8	0	ENSP00000220592,ENSP00000266987,ENSP00000336783,ENSP00000343745,ENSP00000362287,ENSP00000362300,ENSP00000362306,ENSP00000379144	DICER1,EIF2C1,EIF2C2,EIF2C3,EIF2C4,TARBP2,TNRC6A,TNRC6C
	GO.0010033	response to organic substance			yes																	33	0	ENSP00000003084,ENSP00000171111,ENSP00000220592,ENSP00000226382,ENSP00000231449,ENSP00000262455,ENSP00000264657,ENSP00000266987,ENSP00000293328,ENSP00000298910,ENSP00000300134,ENSP00000305133,ENSP00000335153,ENSP00000336783,ENSP00000338020,ENSP00000343204,ENSP00000343745,ENSP00000344479,ENSP00000350894,ENSP00000360730,ENSP00000362287,ENSP00000362300,ENSP00000362306,ENSP00000362608,ENSP00000363318…	CFTR,DICER1,EIF2C1,EIF2C2,EIF2C3,EIF2C4,EIF4E,EIF4G1,ERP44,HSP90AA1,IFI30,IL13RA1,IL2RG,IL4,JAK1,JAK2,JAK3,KEAP1,LRRK2,NFE2L2,NURR1,PHOX2B,PIM1,RHOA,SERPINH1,SOCS5,STAT3,STAT5B,STAT6,TARBP2,TNRC6A,TNRC6B,TNRC6C
	GO.0031054	pre-miRNA processing											yes									6	0	ENSP00000220592,ENSP00000266987,ENSP00000343745,ENSP00000362287,ENSP00000362300,ENSP00000362306	DICER1,EIF2C1,EIF2C2,EIF2C3,EIF2C4,TARBP2
	GO.0007169	transmembrane receptor protein tyrosine kinase signaling pathway	yes				yes															19	0	ENSP00000220592,ENSP00000264657,ENSP00000293328,ENSP00000305133,ENSP00000335153,ENSP00000336783,ENSP00000338020,ENSP00000341208,ENSP00000343204,ENSP00000362287,ENSP00000362300,ENSP00000362306,ENSP00000371067,ENSP00000379144,ENSP00000382697,ENSP00000391676,ENSP00000400175,ENSP00000401946,ENSP00000425561	EIF2C1,EIF2C2,EIF2C3,EIF2C4,EIF4E,EIF4G1,HSP90AA1,JAK1,JAK2,JAK3,RHOA,ROCK1,SOCS5,STAT3,STAT5A,STAT5B,TNRC6A,TNRC6B,TNRC6C
	GO.0071345	cellular response to cytokine stimulus			yes	yes																16	0	ENSP00000170630,ENSP00000171111,ENSP00000264657,ENSP00000293328,ENSP00000300134,ENSP00000304915,ENSP00000305133,ENSP00000338020,ENSP00000343204,ENSP00000360730,ENSP00000363318,ENSP00000371067,ENSP00000380252,ENSP00000384886,ENSP00000391676,ENSP00000425561	EIF4E,EIF4G1,IFI30,IL13,IL13RA1,IL2RG,IL4R,JAK1,JAK2,JAK3,KEAP1,NFE2L2,SOCS5,STAT3,STAT5B,STAT6
	GO.0035196	production of miRNAs involved in gene silencing by miRNA										yes	yes									6	0	ENSP00000220592,ENSP00000266987,ENSP00000343745,ENSP00000362287,ENSP00000362300,ENSP00000362306	DICER1,EIF2C1,EIF2C2,EIF2C3,EIF2C4,TARBP2
	GO.0019221	cytokine-mediated signaling pathway	yes			yes																14	0	ENSP00000170630,ENSP00000264657,ENSP00000293328,ENSP00000300134,ENSP00000305133,ENSP00000338020,ENSP00000341208,ENSP00000343204,ENSP00000360730,ENSP00000363318,ENSP00000371067,ENSP00000384886,ENSP00000391676,ENSP00000425561	EIF4E,EIF4G1,IFI30,IL13RA1,IL2RG,IL4R,JAK1,JAK2,JAK3,SOCS5,STAT3,STAT5A,STAT5B,STAT6
	GO.0002682	regulation of immune system process			yes																	23	0	ENSP00000053468,ENSP00000170630,ENSP00000220592,ENSP00000241600,ENSP00000266987,ENSP00000293328,ENSP00000300134,ENSP00000304915,ENSP00000305133,ENSP00000327850,ENSP00000335153,ENSP00000336783,ENSP00000341208,ENSP00000343204,ENSP00000353408,ENSP00000362287,ENSP00000362300,ENSP00000362306,ENSP00000371067,ENSP00000379144,ENSP00000380252,ENSP00000391676,ENSP00000401946	EIF2C1,EIF2C2,EIF2C3,EIF2C4,HSP90AA1,IL13,IL4R,JAK1,JAK2,JAK3,MRPS10,MRPS2,MSN,NFATC1,NFE2L2,SOCS5,STAT5A,STAT5B,STAT6,TARBP2,TNRC6A,TNRC6B,TNRC6C
	GO.0035771	interleukin-4-mediated signaling pathway	yes		yes																	4	0	ENSP00000170630,ENSP00000300134,ENSP00000363318,ENSP00000391676	IL2RG,IL4R,JAK3,STAT6
	GO.0042221	response to chemical			yes																	37	0	ENSP00000003084,ENSP00000171111,ENSP00000220592,ENSP00000226382,ENSP00000262455,ENSP00000264657,ENSP00000265498,ENSP00000266987,ENSP00000293328,ENSP00000298910,ENSP00000300134,ENSP00000305133,ENSP00000324857,ENSP00000335153,ENSP00000336783,ENSP00000338020,ENSP00000338934,ENSP00000343204,ENSP00000343745,ENSP00000344479,ENSP00000350894,ENSP00000353656,ENSP00000360730,ENSP00000362287,ENSP00000362300…	CDH4,CFTR,DICER1,EIF2C1,EIF2C2,EIF2C3,EIF2C4,EIF4E,EIF4G1,ERP44,EZR,HSP90AA1,IFI30,IL13RA1,IL2RG,JAK1,JAK2,JAK3,KEAP1,LRRK2,MGST2,NFE2L2,NURR1,PHOX2B,PIM1,RHOA,ROCK1,SEMA6D,SERPINH1,SOCS5,STAT3,STAT5B,STAT6,TARBP2,TNRC6A,TNRC6B,TNRC6C
	GO.0050776	regulation of immune response			yes																	18	0	ENSP00000170630,ENSP00000220592,ENSP00000293328,ENSP00000300134,ENSP00000304915,ENSP00000305133,ENSP00000327850,ENSP00000335153,ENSP00000336783,ENSP00000341208,ENSP00000343204,ENSP00000362287,ENSP00000362300,ENSP00000362306,ENSP00000371067,ENSP00000379144,ENSP00000391676,ENSP00000401946	EIF2C1,EIF2C2,EIF2C3,EIF2C4,HSP90AA1,IL13,IL4R,JAK1,JAK2,JAK3,NFATC1,SOCS5,STAT5A,STAT5B,STAT6,TNRC6A,TNRC6B,TNRC6C
	GO.1901699	cellular response to nitrogen compound			yes																	15	0	ENSP00000003084,ENSP00000220592,ENSP00000264657,ENSP00000266987,ENSP00000293328,ENSP00000298910,ENSP00000338020,ENSP00000341208,ENSP00000343745,ENSP00000362287,ENSP00000362300,ENSP00000362306,ENSP00000371067,ENSP00000391676,ENSP00000425561	CFTR,DICER1,EIF2C1,EIF2C2,EIF2C3,EIF2C4,EIF4E,EIF4G1,JAK2,JAK3,LRRK2,STAT3,STAT5A,STAT5B,TARBP2
	GO.0034097	response to cytokine			yes	yes																16	0	ENSP00000170630,ENSP00000171111,ENSP00000231449,ENSP00000264657,ENSP00000300134,ENSP00000304915,ENSP00000305133,ENSP00000338020,ENSP00000343204,ENSP00000360730,ENSP00000363318,ENSP00000371067,ENSP00000380252,ENSP00000384886,ENSP00000391676,ENSP00000425561	EIF4E,EIF4G1,IFI30,IL13,IL13RA1,IL2RG,IL4,IL4R,JAK1,JAK2,JAK3,KEAP1,NFE2L2,SOCS5,STAT3,STAT6
	GO.0034248	regulation of cellular amide metabolic process							yes													12	0	ENSP00000220592,ENSP00000266987,ENSP00000302768,ENSP00000313007,ENSP00000336783,ENSP00000338020,ENSP00000362287,ENSP00000362300,ENSP00000362306,ENSP00000379144,ENSP00000380252,ENSP00000401946	EIF2C1,EIF2C2,EIF2C3,EIF2C4,EIF4G1,NFE2L2,PABPC1,PAIP1,TARBP2,TNRC6A,TNRC6B,TNRC6C
	GO.0009719	response to endogenous stimulus			yes																	22	0	ENSP00000003084,ENSP00000170630,ENSP00000171111,ENSP00000220592,ENSP00000226382,ENSP00000264657,ENSP00000293328,ENSP00000298910,ENSP00000304915,ENSP00000336783,ENSP00000338020,ENSP00000341208,ENSP00000344479,ENSP00000362287,ENSP00000362300,ENSP00000362306,ENSP00000371067,ENSP00000379144,ENSP00000391676,ENSP00000400175,ENSP00000401946,ENSP00000425561	CFTR,EIF2C1,EIF2C2,EIF2C3,EIF2C4,EIF4E,EIF4G1,IL13,IL4R,JAK2,JAK3,KEAP1,LRRK2,NURR1,PHOX2B,RHOA,STAT3,STAT5A,STAT5B,TNRC6A,TNRC6B,TNRC6C
	GO.0071495	cellular response to endogenous stimulus			yes																	19	0	ENSP00000003084,ENSP00000220592,ENSP00000226382,ENSP00000264657,ENSP00000293328,ENSP00000298910,ENSP00000336783,ENSP00000338020,ENSP00000341208,ENSP00000344479,ENSP00000362287,ENSP00000362300,ENSP00000362306,ENSP00000371067,ENSP00000379144,ENSP00000391676,ENSP00000400175,ENSP00000401946,ENSP00000425561	CFTR,EIF2C1,EIF2C2,EIF2C3,EIF2C4,EIF4E,EIF4G1,JAK2,JAK3,LRRK2,NURR1,PHOX2B,RHOA,STAT3,STAT5A,STAT5B,TNRC6A,TNRC6B,TNRC6C
	GO.0048015	phosphatidylinositol-mediated signaling	yes		yes		yes															9	0	ENSP00000220592,ENSP00000336783,ENSP00000338934,ENSP00000362287,ENSP00000362300,ENSP00000362306,ENSP00000379144,ENSP00000400175,ENSP00000401946	EIF2C1,EIF2C2,EIF2C3,EIF2C4,EZR,RHOA,TNRC6A,TNRC6B,TNRC6C
	GO.0014070	response to organic cyclic compound			yes																	17	0	ENSP00000003084,ENSP00000170630,ENSP00000171111,ENSP00000220592,ENSP00000231449,ENSP00000264657,ENSP00000266987,ENSP00000293328,ENSP00000298910,ENSP00000304915,ENSP00000343745,ENSP00000344479,ENSP00000362287,ENSP00000362300,ENSP00000362306,ENSP00000362608,ENSP00000371067	CFTR,DICER1,EIF2C1,EIF2C2,EIF2C3,EIF2C4,IL13,IL4,IL4R,JAK2,KEAP1,LRRK2,NURR1,PIM1,STAT3,STAT5B,TARBP2
	GO.0070670	response to interleukin-4			yes																	6	0	ENSP00000170630,ENSP00000171111,ENSP00000293328,ENSP00000300134,ENSP00000363318,ENSP00000391676	IL2RG,IL4R,JAK3,KEAP1,STAT5B,STAT6
	GO.0071359	cellular response to dsRNA			yes																	6	0	ENSP00000220592,ENSP00000266987,ENSP00000343745,ENSP00000362287,ENSP00000362300,ENSP00000362306	DICER1,EIF2C1,EIF2C2,EIF2C3,EIF2C4,TARBP2
	GO.0007166	cell surface receptor signaling pathway	yes																			26	0	ENSP00000170630,ENSP00000220592,ENSP00000231449,ENSP00000262613,ENSP00000264657,ENSP00000265846,ENSP00000293328,ENSP00000300134,ENSP00000327850,ENSP00000335153,ENSP00000336783,ENSP00000338020,ENSP00000341208,ENSP00000343204,ENSP00000362287,ENSP00000362300,ENSP00000362306,ENSP00000363318,ENSP00000371067,ENSP00000379144,ENSP00000382697,ENSP00000384886,ENSP00000391676,ENSP00000400175,ENSP00000401946…	ADAP1,EIF2C1,EIF2C2,EIF2C3,EIF2C4,EIF4E,EIF4G1,HSP90AA1,IFI30,IL2RG,IL4,IL4R,JAK1,JAK2,JAK3,NFATC1,RHOA,ROCK1,SLC9A3R1,STAT3,STAT5A,STAT5B,STAT6,TNRC6A,TNRC6B,TNRC6C
	GO.0010608	posttranscriptional regulation of gene expression													yes	yes						12	0	ENSP00000220592,ENSP00000266987,ENSP00000302768,ENSP00000313007,ENSP00000336783,ENSP00000338020,ENSP00000343745,ENSP00000362287,ENSP00000362300,ENSP00000362306,ENSP00000379144,ENSP00000401946	DICER1,EIF2C1,EIF2C2,EIF2C3,EIF2C4,EIF4G1,PABPC1,PAIP1,TARBP2,TNRC6A,TNRC6B,TNRC6C
	GO.0070669	response to interleukin-2			yes																	4	1e-05	ENSP00000293328,ENSP00000343204,ENSP00000363318,ENSP00000391676	IL2RG,JAK1,JAK3,STAT5B
	GO.0071407	cellular response to organic cyclic compound			yes																	12	1e-05	ENSP00000003084,ENSP00000171111,ENSP00000220592,ENSP00000266987,ENSP00000298910,ENSP00000343745,ENSP00000344479,ENSP00000362287,ENSP00000362300,ENSP00000362306,ENSP00000362608,ENSP00000371067	CFTR,DICER1,EIF2C1,EIF2C2,EIF2C3,EIF2C4,JAK2,KEAP1,LRRK2,NURR1,PIM1,TARBP2
	GO.0006417	regulation of translation																yes				11	1e-05	ENSP00000220592,ENSP00000266987,ENSP00000302768,ENSP00000313007,ENSP00000336783,ENSP00000338020,ENSP00000362287,ENSP00000362300,ENSP00000362306,ENSP00000379144,ENSP00000401946	EIF2C1,EIF2C2,EIF2C3,EIF2C4,EIF4G1,PABPC1,PAIP1,TARBP2,TNRC6A,TNRC6B,TNRC6C
	GO.1901698	response to nitrogen compound			yes																	17	1e-05	ENSP00000003084,ENSP00000220592,ENSP00000264657,ENSP00000266987,ENSP00000293328,ENSP00000298910,ENSP00000304915,ENSP00000338020,ENSP00000341208,ENSP00000343745,ENSP00000344479,ENSP00000362287,ENSP00000362300,ENSP00000362306,ENSP00000371067,ENSP00000391676,ENSP00000425561	CFTR,DICER1,EIF2C1,EIF2C2,EIF2C3,EIF2C4,EIF4E,EIF4G1,IL13,JAK2,JAK3,LRRK2,NURR1,STAT3,STAT5A,STAT5B,TARBP2
	GO.0006952	defense response			yes																	21	1e-05	ENSP00000170630,ENSP00000220592,ENSP00000264657,ENSP00000300134,ENSP00000304915,ENSP00000327850,ENSP00000335153,ENSP00000336783,ENSP00000338020,ENSP00000343204,ENSP00000343745,ENSP00000362287,ENSP00000362300,ENSP00000362306,ENSP00000367715,ENSP00000371067,ENSP00000379144,ENSP00000384886,ENSP00000391676,ENSP00000401946,ENSP00000425561	DCDC2,DICER1,EIF2C1,EIF2C2,EIF2C3,EIF2C4,EIF4E,EIF4G1,HSP90AA1,IFI30,IL13,IL4R,JAK1,JAK2,JAK3,NFATC1,STAT3,STAT6,TNRC6A,TNRC6B,TNRC6C
	GO.0060397	JAK-STAT cascade involved in growth hormone signaling pathway	yes				yes															5	2e-05	ENSP00000264657,ENSP00000293328,ENSP00000341208,ENSP00000371067,ENSP00000391676	JAK2,JAK3,STAT3,STAT5A,STAT5B
	GO.0045623	negative regulation of T-helper cell differentiation																		yes		4	2e-05	ENSP00000170630,ENSP00000231449,ENSP00000305133,ENSP00000391676	IL4,IL4R,JAK3,SOCS5
	GO.0000289	nuclear-transcribed mRNA poly(A) tail shortening													yes		yes					5	2e-05	ENSP00000302768,ENSP00000313007,ENSP00000338020,ENSP00000370345,ENSP00000425561	EIF4E,EIF4G1,PABPC1,PAIP1,PAN3
	GO.0043603	cellular amide metabolic process							yes													14	2e-05	ENSP00000053468,ENSP00000220592,ENSP00000241600,ENSP00000265498,ENSP00000272418,ENSP00000293328,ENSP00000302768,ENSP00000313007,ENSP00000332979,ENSP00000338020,ENSP00000341208,ENSP00000362036,ENSP00000382250,ENSP00000425561	BACE2,EIF2C2,EIF4E,EIF4G1,MGST2,MRPS10,MRPS16,MRPS2,MRPS5,MRPS6,PABPC1,PAIP1,STAT5A,STAT5B
	GO.0060396	growth hormone receptor signaling pathway	yes																			5	3e-05	ENSP00000264657,ENSP00000293328,ENSP00000341208,ENSP00000371067,ENSP00000391676	JAK2,JAK3,STAT3,STAT5A,STAT5B
	GO.0035556	intracellular signal transduction	yes																			23	3e-05	ENSP00000003084,ENSP00000170630,ENSP00000220592,ENSP00000264657,ENSP00000293328,ENSP00000298910,ENSP00000305133,ENSP00000315659,ENSP00000327850,ENSP00000336783,ENSP00000338934,ENSP00000341208,ENSP00000343204,ENSP00000362287,ENSP00000362300,ENSP00000362306,ENSP00000367715,ENSP00000371067,ENSP00000379144,ENSP00000382697,ENSP00000391676,ENSP00000400175,ENSP00000401946	CFTR,DCDC2,DNMBP,EIF2C1,EIF2C2,EIF2C3,EIF2C4,EZR,IL4R,JAK1,JAK2,JAK3,LRRK2,NFATC1,RHOA,ROCK1,SOCS5,STAT3,STAT5A,STAT5B,TNRC6A,TNRC6B,TNRC6C
	GO.0017148	negative regulation of translation																				7	3e-05	ENSP00000220592,ENSP00000336783,ENSP00000362287,ENSP00000362300,ENSP00000362306,ENSP00000379144,ENSP00000425561	EIF2C1,EIF2C2,EIF2C3,EIF2C4,EIF4E,TNRC6A,TNRC6C
	GO.0071353	cellular response to interleukin-4			yes																	5	3e-05	ENSP00000170630,ENSP00000171111,ENSP00000300134,ENSP00000363318,ENSP00000391676	IL2RG,IL4R,JAK3,KEAP1,STAT6
	GO.0071378	cellular response to growth hormone stimulus			yes																	5	3e-05	ENSP00000264657,ENSP00000293328,ENSP00000341208,ENSP00000371067,ENSP00000391676	JAK2,JAK3,STAT3,STAT5A,STAT5B
	GO.2000026	regulation of multicellular organismal development																		yes		21	3e-05	ENSP00000170630,ENSP00000171111,ENSP00000226382,ENSP00000264657,ENSP00000274711,ENSP00000293328,ENSP00000298910,ENSP00000300134,ENSP00000304915,ENSP00000305133,ENSP00000338020,ENSP00000341208,ENSP00000343745,ENSP00000345393,ENSP00000353656,ENSP00000380252,ENSP00000382697,ENSP00000391676,ENSP00000400175,ENSP00000425561,ENSP00000427900	CDH4,DICER1,EIF4E,EIF4G1,IL13,IL4R,JAK3,KEAP1,KIF13B,LRRK2,LRRTM2,MAFF,NFE2L2,PHOX2B,RHOA,ROCK1,SOCS5,STAT3,STAT5A,STAT5B,STAT6
	GO.0044700	single organism signaling	yes																			39	3e-05	ENSP00000003084,ENSP00000170630,ENSP00000171111,ENSP00000220592,ENSP00000231449,ENSP00000262613,ENSP00000264657,ENSP00000265846,ENSP00000293328,ENSP00000298910,ENSP00000304915,ENSP00000315659,ENSP00000326272,ENSP00000327850,ENSP00000335153,ENSP00000336783,ENSP00000338020,ENSP00000338934,ENSP00000343204,ENSP00000344479,ENSP00000348161,ENSP00000354293,ENSP00000359353,ENSP00000362287,ENSP00000362300…	ADAP1,CFTR,DCDC2,DNMBP,EIF2C1,EIF2C2,EIF2C3,EIF2C4,EIF4E,EIF4G1,EZR,FOXL1,GABRE,GPR160,HSP90AA1,IFI30,IL13,IL2RG,IL4,IL4R,JAK1,JAK2,JAK3,KEAP1,KIF13B,LRRK2,NFATC1,NFE2L2,NURR1,PCDHB16,PIM1,RHOA,ROCK1,SLC9A3R1,STAT3,STAT5B,TNRC6A,TNRC6B,TNRC6C
	GO.0060213	positive regulation of nuclear-transcribed mRNA poly(A) tail shortening													yes		yes					4	3e-05	ENSP00000220592,ENSP00000313007,ENSP00000336783,ENSP00000401946	EIF2C2,PABPC1,TNRC6B,TNRC6C
	GO.0006518	peptide metabolic process							yes													12	4e-05	ENSP00000053468,ENSP00000220592,ENSP00000241600,ENSP00000265498,ENSP00000272418,ENSP00000302768,ENSP00000313007,ENSP00000332979,ENSP00000338020,ENSP00000362036,ENSP00000382250,ENSP00000425561	BACE2,EIF2C2,EIF4E,EIF4G1,MGST2,MRPS10,MRPS16,MRPS2,MRPS5,MRPS6,PABPC1,PAIP1
	GO.0043043	peptide biosynthetic process									yes											11	4e-05	ENSP00000053468,ENSP00000220592,ENSP00000241600,ENSP00000265498,ENSP00000272418,ENSP00000302768,ENSP00000313007,ENSP00000338020,ENSP00000362036,ENSP00000382250,ENSP00000425561	EIF2C2,EIF4E,EIF4G1,MGST2,MRPS10,MRPS16,MRPS2,MRPS5,MRPS6,PABPC1,PAIP1
	GO.0007165	signal transduction	yes																			37	6e-05	ENSP00000003084,ENSP00000170630,ENSP00000171111,ENSP00000220592,ENSP00000231449,ENSP00000262613,ENSP00000264657,ENSP00000265846,ENSP00000293328,ENSP00000298910,ENSP00000304915,ENSP00000315659,ENSP00000327850,ENSP00000335153,ENSP00000336783,ENSP00000338020,ENSP00000338934,ENSP00000343204,ENSP00000344479,ENSP00000348161,ENSP00000359353,ENSP00000362287,ENSP00000362300,ENSP00000362306,ENSP00000362608…	ADAP1,CFTR,DCDC2,DNMBP,EIF2C1,EIF2C2,EIF2C3,EIF2C4,EIF4E,EIF4G1,EZR,GABRE,GPR160,HSP90AA1,IFI30,IL13,IL2RG,IL4,IL4R,JAK1,JAK2,JAK3,KEAP1,KIF13B,LRRK2,NFATC1,NFE2L2,NURR1,PIM1,RHOA,ROCK1,SLC9A3R1,STAT3,STAT5B,TNRC6A,TNRC6B,TNRC6C
	GO.0006928	movement of cell or subcellular component																	yes			19	6e-05	ENSP00000226382,ENSP00000264657,ENSP00000293328,ENSP00000298910,ENSP00000304915,ENSP00000324857,ENSP00000335153,ENSP00000338934,ENSP00000343204,ENSP00000344479,ENSP00000353408,ENSP00000353656,ENSP00000367715,ENSP00000371067,ENSP00000382697,ENSP00000384330,ENSP00000391676,ENSP00000400175,ENSP00000427900	CDH4,DCDC2,EZR,HSP90AA1,IL13,JAK1,JAK2,JAK3,KIF13B,LRRK2,MSN,MYH8,NURR1,PHOX2B,RHOA,ROCK1,SEMA6D,STAT3,STAT5B
	GO.0045595	regulation of cell differentiation																		yes		20	6e-05	ENSP00000170630,ENSP00000171111,ENSP00000226382,ENSP00000266688,ENSP00000293328,ENSP00000298910,ENSP00000304915,ENSP00000305133,ENSP00000338020,ENSP00000341208,ENSP00000343745,ENSP00000345393,ENSP00000353656,ENSP00000371067,ENSP00000380252,ENSP00000382697,ENSP00000391676,ENSP00000400175,ENSP00000425561,ENSP00000427900	CDH4,DICER1,EIF4E,EIF4G1,IL13,IL4R,JAK2,JAK3,KEAP1,KIF13B,LRRK2,MAFF,NFE2L2,PHOX2B,PTPRQ,RHOA,ROCK1,SOCS5,STAT5A,STAT5B
	GO.0038093	Fc receptor signaling pathway	yes																			9	8e-05	ENSP00000220592,ENSP00000327850,ENSP00000335153,ENSP00000336783,ENSP00000362287,ENSP00000362300,ENSP00000362306,ENSP00000379144,ENSP00000401946	EIF2C1,EIF2C2,EIF2C3,EIF2C4,HSP90AA1,NFATC1,TNRC6A,TNRC6B,TNRC6C
	GO.0006413	translational initiation																yes				9	8e-05	ENSP00000053468,ENSP00000220592,ENSP00000272418,ENSP00000302768,ENSP00000313007,ENSP00000338020,ENSP00000362036,ENSP00000382250,ENSP00000425561	EIF2C2,EIF4E,EIF4G1,MRPS10,MRPS16,MRPS5,MRPS6,PABPC1,PAIP1
	GO.0035087	siRNA loading onto RISC involved in RNA interference												yes								3	9e-05	ENSP00000220592,ENSP00000266987,ENSP00000343745	DICER1,EIF2C2,TARBP2
	GO.0038095	Fc-epsilon receptor signaling pathway	yes																			8	0.00011	ENSP00000220592,ENSP00000327850,ENSP00000336783,ENSP00000362287,ENSP00000362300,ENSP00000362306,ENSP00000379144,ENSP00000401946	EIF2C1,EIF2C2,EIF2C3,EIF2C4,NFATC1,TNRC6A,TNRC6B,TNRC6C
	GO.0051716	cellular response to stimulus			yes																	42	0.00011	ENSP00000003084,ENSP00000053468,ENSP00000170630,ENSP00000171111,ENSP00000220592,ENSP00000226382,ENSP00000231449,ENSP00000241600,ENSP00000252172,ENSP00000262455,ENSP00000262613,ENSP00000264657,ENSP00000265498,ENSP00000265846,ENSP00000266987,ENSP00000293328,ENSP00000298910,ENSP00000315659,ENSP00000327850,ENSP00000335153,ENSP00000336783,ENSP00000338020,ENSP00000338934,ENSP00000343204,ENSP00000343745…	ADAP1,CFTR,DCDC2,DICER1,DNMBP,EIF2C1,EIF2C2,EIF2C3,EIF2C4,EIF4E,EIF4G1,ERP44,EZR,GABRE,GPR160,HSP90AA1,IFI30,IL2RG,IL4,IL4R,JAK1,JAK2,JAK3,KEAP1,KIF13B,LRRK2,MGST2,MRPS10,MRPS2,MYH13,NFATC1,NFE2L2,PHOX2B,PIM1,RHOA,ROCK1,SLC9A3R1,STAT3,STAT5B,TARBP2,TNRC6B,TNRC6C
	GO.0051239	regulation of multicellular organismal process																				25	0.00011	ENSP00000170630,ENSP00000171111,ENSP00000226382,ENSP00000231449,ENSP00000262613,ENSP00000264657,ENSP00000274711,ENSP00000293328,ENSP00000298910,ENSP00000304915,ENSP00000305133,ENSP00000338020,ENSP00000338934,ENSP00000341208,ENSP00000343745,ENSP00000344479,ENSP00000345393,ENSP00000353656,ENSP00000371067,ENSP00000380252,ENSP00000382697,ENSP00000391676,ENSP00000400175,ENSP00000425561,ENSP00000427900	CDH4,DICER1,EIF4E,EIF4G1,EZR,IL13,IL4,IL4R,JAK2,JAK3,KEAP1,KIF13B,LRRK2,LRRTM2,MAFF,NFE2L2,NURR1,PHOX2B,RHOA,ROCK1,SLC9A3R1,SOCS5,STAT3,STAT5A,STAT5B
	GO.0048522	positive regulation of cellular process																				35	0.00012	ENSP00000003084,ENSP00000053468,ENSP00000170630,ENSP00000220592,ENSP00000226382,ENSP00000241600,ENSP00000262613,ENSP00000264657,ENSP00000274711,ENSP00000298910,ENSP00000300134,ENSP00000302768,ENSP00000304915,ENSP00000305133,ENSP00000313007,ENSP00000324857,ENSP00000327850,ENSP00000335153,ENSP00000336783,ENSP00000338020,ENSP00000341208,ENSP00000343745,ENSP00000344479,ENSP00000353408,ENSP00000353656…	CDH4,CFTR,DCDC2,DICER1,EIF2C1,EIF2C2,EIF4E,EIF4G1,HSP90AA1,IL13,IL4R,JAK2,LRRK2,LRRTM2,MRPS10,MRPS2,MSN,NFATC1,NFE2L2,NURR1,PABPC1,PAIP1,PAN3,PHOX2B,PIM1,RHOA,ROCK1,SEMA6D,SLC9A3R1,SOCS5,STAT3,STAT5A,STAT6,TNRC6B,TNRC6C
	GO.0031331	positive regulation of cellular catabolic process								yes												11	0.00013	ENSP00000053468,ENSP00000171111,ENSP00000220592,ENSP00000241600,ENSP00000298910,ENSP00000305133,ENSP00000313007,ENSP00000336783,ENSP00000338934,ENSP00000353408,ENSP00000401946	EIF2C2,EZR,KEAP1,LRRK2,MRPS10,MRPS2,MSN,PABPC1,SOCS5,TNRC6B,TNRC6C
	GO.0007154	cell communication		yes																		38	0.00015	ENSP00000003084,ENSP00000170630,ENSP00000171111,ENSP00000220592,ENSP00000231449,ENSP00000252172,ENSP00000262613,ENSP00000264657,ENSP00000265846,ENSP00000293328,ENSP00000298910,ENSP00000304915,ENSP00000315659,ENSP00000326272,ENSP00000327850,ENSP00000335153,ENSP00000336783,ENSP00000338020,ENSP00000338934,ENSP00000343204,ENSP00000344479,ENSP00000348161,ENSP00000354293,ENSP00000359353,ENSP00000362287…	ADAP1,CFTR,DCDC2,DNMBP,EIF2C1,EIF2C2,EIF2C3,EIF2C4,EIF4E,EIF4G1,EZR,FOXL1,GABRE,GPR160,HSP90AA1,IFI30,IL13,IL2RG,IL4,IL4R,JAK1,JAK2,JAK3,KEAP1,KIF13B,LRRK2,MYH13,NFATC1,NURR1,PCDHB16,PIM1,RHOA,ROCK1,SLC9A3R1,STAT3,STAT5B,TNRC6B,TNRC6C
	GO.0010605	negative regulation of macromolecule metabolic process							yes													24	0.00015	ENSP00000171111,ENSP00000220592,ENSP00000231449,ENSP00000262613,ENSP00000264657,ENSP00000266987,ENSP00000274711,ENSP00000298910,ENSP00000300134,ENSP00000305133,ENSP00000313007,ENSP00000332979,ENSP00000336783,ENSP00000343745,ENSP00000350894,ENSP00000362287,ENSP00000362300,ENSP00000362306,ENSP00000362390,ENSP00000362608,ENSP00000379144,ENSP00000391676,ENSP00000401946,ENSP00000425561	BACE2,DICER1,EIF2C1,EIF2C2,EIF2C3,EIF2C4,EIF4E,IL4,JAK3,KEAP1,LRRK2,LRRTM2,PABPC1,PIM1,SERPINH1,SLC9A3R1,SOCS5,STAT3,STAT6,TARBP2,TBX22,TNRC6A,TNRC6B,TNRC6C
	GO.0006412	translation																yes				10	0.00018	ENSP00000053468,ENSP00000220592,ENSP00000241600,ENSP00000272418,ENSP00000302768,ENSP00000313007,ENSP00000338020,ENSP00000362036,ENSP00000382250,ENSP00000425561	EIF2C2,EIF4E,EIF4G1,MRPS10,MRPS16,MRPS2,MRPS5,MRPS6,PABPC1,PAIP1
	GO.0050793	regulation of developmental process																		yes		23	0.00019	ENSP00000170630,ENSP00000171111,ENSP00000226382,ENSP00000266688,ENSP00000274711,ENSP00000293328,ENSP00000298910,ENSP00000300134,ENSP00000304915,ENSP00000305133,ENSP00000338020,ENSP00000338934,ENSP00000341208,ENSP00000343745,ENSP00000345393,ENSP00000353656,ENSP00000371067,ENSP00000380252,ENSP00000382697,ENSP00000391676,ENSP00000400175,ENSP00000425561,ENSP00000427900	CDH4,DICER1,EIF4E,EIF4G1,EZR,IL13,IL4R,JAK2,JAK3,KEAP1,KIF13B,LRRK2,LRRTM2,MAFF,NFE2L2,PHOX2B,PTPRQ,RHOA,ROCK1,SOCS5,STAT5A,STAT5B,STAT6
	GO.0022614	membrane to membrane docking						yes														3	0.00019	ENSP00000338934,ENSP00000353408,ENSP00000382697	EZR,MSN,ROCK1
	GO.0048468	cell development																		yes		20	0.00021	ENSP00000003084,ENSP00000226382,ENSP00000262613,ENSP00000264657,ENSP00000266987,ENSP00000268603,ENSP00000298910,ENSP00000324857,ENSP00000335153,ENSP00000338934,ENSP00000343745,ENSP00000344479,ENSP00000350894,ENSP00000353408,ENSP00000353656,ENSP00000367715,ENSP00000371067,ENSP00000400175,ENSP00000416240,ENSP00000425561	CDH11,CDH4,CFTR,DCDC2,DICER1,EIF4E,EZR,HSP90AA1,JAK2,LRRK2,MSN,NURR1,PHOX2B,RHOA,SEBOX,SEMA6D,SERPINH1,SLC9A3R1,STAT3,TARBP2
	GO.0048812	neuron projection morphogenesis																			yes	12	0.00021	ENSP00000226382,ENSP00000268603,ENSP00000298910,ENSP00000324857,ENSP00000335153,ENSP00000338934,ENSP00000343745,ENSP00000344479,ENSP00000353656,ENSP00000367715,ENSP00000382697,ENSP00000400175	CDH11,CDH4,DCDC2,DICER1,EZR,HSP90AA1,LRRK2,NURR1,PHOX2B,RHOA,ROCK1,SEMA6D
	GO.0010467	gene expression													yes							33	0.00021	ENSP00000053468,ENSP00000171111,ENSP00000220592,ENSP00000226382,ENSP00000241600,ENSP00000264657,ENSP00000266987,ENSP00000272418,ENSP00000293328,ENSP00000300134,ENSP00000302768,ENSP00000313007,ENSP00000326272,ENSP00000327850,ENSP00000332979,ENSP00000336783,ENSP00000338020,ENSP00000341208,ENSP00000343745,ENSP00000345393,ENSP00000350894,ENSP00000362036,ENSP00000362287,ENSP00000362300,ENSP00000362306…	BACE2,DICER1,EIF2C1,EIF2C2,EIF2C3,EIF2C4,EIF4E,EIF4G1,FOXL1,JAK2,KEAP1,MAFF,MRPS10,MRPS16,MRPS2,MRPS5,MRPS6,NFATC1,PABPC1,PAIP1,PAN3,PHOX2B,SEBOX,SERPINH1,STAT3,STAT5A,STAT5B,STAT6,TARBP2,TBX22,TNRC6A,TNRC6B,TNRC6C
	GO.0031175	neuron projection development																		yes	yes	13	0.00023	ENSP00000226382,ENSP00000268603,ENSP00000298910,ENSP00000324857,ENSP00000335153,ENSP00000338934,ENSP00000343745,ENSP00000344479,ENSP00000353656,ENSP00000367715,ENSP00000371067,ENSP00000382697,ENSP00000400175	CDH11,CDH4,DCDC2,DICER1,EZR,HSP90AA1,JAK2,LRRK2,NURR1,PHOX2B,RHOA,ROCK1,SEMA6D
	GO.0007219	Notch signaling pathway	yes																			7	0.00025	ENSP00000220592,ENSP00000336783,ENSP00000362287,ENSP00000362300,ENSP00000362306,ENSP00000379144,ENSP00000401946	EIF2C1,EIF2C2,EIF2C3,EIF2C4,TNRC6A,TNRC6B,TNRC6C
	GO.0002376	immune system process			yes																	22	0.0003	ENSP00000220592,ENSP00000231449,ENSP00000293328,ENSP00000304915,ENSP00000326272,ENSP00000327850,ENSP00000335153,ENSP00000341208,ENSP00000343204,ENSP00000343745,ENSP00000353408,ENSP00000362287,ENSP00000362300,ENSP00000362306,ENSP00000363318,ENSP00000371067,ENSP00000379144,ENSP00000382697,ENSP00000384886,ENSP00000391676,ENSP00000401946,ENSP00000427900	DICER1,EIF2C1,EIF2C2,EIF2C3,EIF2C4,FOXL1,HSP90AA1,IFI30,IL13,IL2RG,IL4,JAK1,JAK2,JAK3,KIF13B,MSN,NFATC1,ROCK1,STAT5A,STAT5B,TNRC6A,TNRC6B
	GO.0048666	neuron development																		yes	yes	14	0.0003	ENSP00000226382,ENSP00000262613,ENSP00000268603,ENSP00000298910,ENSP00000324857,ENSP00000335153,ENSP00000338934,ENSP00000343745,ENSP00000344479,ENSP00000353656,ENSP00000367715,ENSP00000371067,ENSP00000382697,ENSP00000400175	CDH11,CDH4,DCDC2,DICER1,EZR,HSP90AA1,JAK2,LRRK2,NURR1,PHOX2B,RHOA,ROCK1,SEMA6D,SLC9A3R1
	GO.0048518	positive regulation of biological process																				37	0.0003	ENSP00000003084,ENSP00000053468,ENSP00000170630,ENSP00000220592,ENSP00000226382,ENSP00000241600,ENSP00000262613,ENSP00000264657,ENSP00000265498,ENSP00000265846,ENSP00000274711,ENSP00000298910,ENSP00000302768,ENSP00000304915,ENSP00000305133,ENSP00000313007,ENSP00000315659,ENSP00000324857,ENSP00000327850,ENSP00000335153,ENSP00000336783,ENSP00000338020,ENSP00000341208,ENSP00000343745,ENSP00000344479…	ADAP1,CDH4,CFTR,DCDC2,DICER1,DNMBP,EIF2C1,EIF2C2,EIF4E,EIF4G1,HSP90AA1,IL13,IL4R,JAK2,LRRK2,LRRTM2,MGST2,MRPS10,MRPS2,MSN,NFATC1,NFE2L2,NURR1,PABPC1,PAIP1,PAN3,PHOX2B,PIM1,RHOA,ROCK1,SEMA6D,SLC9A3R1,SOCS5,STAT3,STAT5A,TNRC6B,TNRC6C
	GO.0045087	innate immune response			yes																	15	0.00031	ENSP00000220592,ENSP00000231449,ENSP00000300134,ENSP00000327850,ENSP00000335153,ENSP00000336783,ENSP00000343204,ENSP00000362287,ENSP00000362300,ENSP00000362306,ENSP00000371067,ENSP00000379144,ENSP00000384886,ENSP00000391676,ENSP00000401946	EIF2C1,EIF2C2,EIF2C3,EIF2C4,HSP90AA1,IFI30,IL4,JAK1,JAK2,JAK3,NFATC1,STAT6,TNRC6A,TNRC6B,TNRC6C
	GO.0007173	epidermal growth factor receptor signaling pathway	yes																			8	0.00032	ENSP00000220592,ENSP00000305133,ENSP00000336783,ENSP00000362287,ENSP00000362300,ENSP00000362306,ENSP00000379144,ENSP00000401946	EIF2C1,EIF2C2,EIF2C3,EIF2C4,SOCS5,TNRC6A,TNRC6B,TNRC6C
	GO.0048011	neurotrophin TRK receptor signaling pathway	yes																		yes	9	0.00034	ENSP00000220592,ENSP00000264657,ENSP00000336783,ENSP00000362287,ENSP00000362300,ENSP00000362306,ENSP00000379144,ENSP00000400175,ENSP00000401946	EIF2C1,EIF2C2,EIF2C3,EIF2C4,RHOA,STAT3,TNRC6A,TNRC6B,TNRC6C
	GO.0048523	negative regulation of cellular process																				32	0.00034	ENSP00000170630,ENSP00000220592,ENSP00000231449,ENSP00000264657,ENSP00000266987,ENSP00000274711,ENSP00000293328,ENSP00000298910,ENSP00000300134,ENSP00000304915,ENSP00000305133,ENSP00000313007,ENSP00000324857,ENSP00000332979,ENSP00000336783,ENSP00000341208,ENSP00000343745,ENSP00000344479,ENSP00000350894,ENSP00000362287,ENSP00000362300,ENSP00000362306,ENSP00000362390,ENSP00000362608,ENSP00000371067…	BACE2,DICER1,EIF2C1,EIF2C2,EIF2C3,EIF2C4,EIF4E,IFI30,IL13,IL4,IL4R,JAK2,JAK3,LRRK2,LRRTM2,NFE2L2,NURR1,PABPC1,PIM1,RHOA,ROCK1,SEMA6D,SERPINH1,SOCS5,STAT3,STAT5A,STAT5B,STAT6,TARBP2,TBX22,TNRC6A,TNRC6C
	GO.0051241	negative regulation of multicellular organismal process																				15	0.00045	ENSP00000170630,ENSP00000226382,ENSP00000231449,ENSP00000264657,ENSP00000293328,ENSP00000304915,ENSP00000305133,ENSP00000341208,ENSP00000343745,ENSP00000371067,ENSP00000380252,ENSP00000382697,ENSP00000391676,ENSP00000400175,ENSP00000425561	DICER1,EIF4E,IL13,IL4,IL4R,JAK2,JAK3,NFE2L2,PHOX2B,RHOA,ROCK1,SOCS5,STAT3,STAT5A,STAT5B
	GO.0042104	positive regulation of activated T cell proliferation																				4	0.00048	ENSP00000231449,ENSP00000293328,ENSP00000341208,ENSP00000391676	IL4,JAK3,STAT5A,STAT5B
	GO.0002697	regulation of immune effector process			yes																	10	0.00051	ENSP00000053468,ENSP00000170630,ENSP00000241600,ENSP00000266987,ENSP00000293328,ENSP00000300134,ENSP00000304915,ENSP00000305133,ENSP00000341208,ENSP00000391676	IL13,IL4R,JAK3,MRPS10,MRPS2,SOCS5,STAT5A,STAT5B,STAT6,TARBP2
	GO.0007259	JAK-STAT cascade					yes															5	0.00051	ENSP00000264657,ENSP00000293328,ENSP00000305133,ENSP00000341208,ENSP00000371067	JAK2,SOCS5,STAT3,STAT5A,STAT5B
	GO.0051246	regulation of protein metabolic process							yes													24	0.00052	ENSP00000220592,ENSP00000231449,ENSP00000262613,ENSP00000293328,ENSP00000298910,ENSP00000302768,ENSP00000304915,ENSP00000305133,ENSP00000313007,ENSP00000332979,ENSP00000336783,ENSP00000338020,ENSP00000338934,ENSP00000341208,ENSP00000350894,ENSP00000353408,ENSP00000362287,ENSP00000362300,ENSP00000362306,ENSP00000362608,ENSP00000371067,ENSP00000379144,ENSP00000391676,ENSP00000401946	BACE2,EIF2C1,EIF2C2,EIF2C3,EIF2C4,EIF4G1,EZR,IL13,IL4,JAK2,JAK3,LRRK2,MSN,PABPC1,PAIP1,PIM1,SERPINH1,SLC9A3R1,SOCS5,STAT5A,STAT5B,TNRC6A,TNRC6B,TNRC6C
	GO.0010629	negative regulation of gene expression													yes							18	0.00056	ENSP00000171111,ENSP00000220592,ENSP00000231449,ENSP00000264657,ENSP00000266987,ENSP00000298910,ENSP00000300134,ENSP00000313007,ENSP00000336783,ENSP00000343745,ENSP00000362287,ENSP00000362300,ENSP00000362306,ENSP00000362390,ENSP00000362608,ENSP00000379144,ENSP00000401946,ENSP00000425561	DICER1,EIF2C1,EIF2C2,EIF2C3,EIF2C4,EIF4E,IL4,KEAP1,LRRK2,PABPC1,PIM1,STAT3,STAT6,TARBP2,TBX22,TNRC6A,TNRC6B,TNRC6C
	GO.0006950	response to stress			yes																	29	0.00063	ENSP00000053468,ENSP00000170630,ENSP00000171111,ENSP00000220592,ENSP00000241600,ENSP00000252172,ENSP00000262455,ENSP00000264657,ENSP00000298910,ENSP00000300134,ENSP00000304915,ENSP00000327850,ENSP00000336783,ENSP00000338020,ENSP00000343204,ENSP00000343745,ENSP00000344479,ENSP00000345393,ENSP00000350894,ENSP00000362287,ENSP00000362300,ENSP00000362306,ENSP00000367715,ENSP00000380252,ENSP00000384886…	DCDC2,DICER1,EIF2C1,EIF2C2,EIF2C3,EIF2C4,EIF4E,EIF4G1,ERP44,IFI30,IL13,IL4R,JAK1,JAK3,KEAP1,LRRK2,MAFF,MRPS10,MRPS2,MYH13,NFATC1,NFE2L2,NURR1,RHOA,SERPINH1,STAT3,STAT6,TNRC6B,TNRC6C
	GO.0016246	RNA interference												yes								3	0.00078	ENSP00000220592,ENSP00000266987,ENSP00000343745	DICER1,EIF2C2,TARBP2
	GO.0008543	fibroblast growth factor receptor signaling pathway	yes																			7	0.00079	ENSP00000220592,ENSP00000336783,ENSP00000362287,ENSP00000362300,ENSP00000362306,ENSP00000379144,ENSP00000401946	EIF2C1,EIF2C2,EIF2C3,EIF2C4,TNRC6A,TNRC6B,TNRC6C
	GO.0009893	positive regulation of metabolic process							yes													29	0.00087	ENSP00000053468,ENSP00000220592,ENSP00000226382,ENSP00000241600,ENSP00000264657,ENSP00000265498,ENSP00000265846,ENSP00000266987,ENSP00000298910,ENSP00000300134,ENSP00000302768,ENSP00000304915,ENSP00000305133,ENSP00000313007,ENSP00000315659,ENSP00000327850,ENSP00000335153,ENSP00000336783,ENSP00000338934,ENSP00000341208,ENSP00000343745,ENSP00000344479,ENSP00000353408,ENSP00000362300,ENSP00000362608…	ADAP1,DICER1,DNMBP,EIF2C1,EIF2C2,EZR,HSP90AA1,IL13,JAK2,LRRK2,MGST2,MRPS10,MRPS2,MSN,NFATC1,NFE2L2,NURR1,PABPC1,PAIP1,PHOX2B,PIM1,RHOA,SOCS5,STAT3,STAT5A,STAT6,TARBP2,TNRC6B,TNRC6C
	GO.0048667	cell morphogenesis involved in neuron differentiation																		yes	yes	11	0.00088	ENSP00000226382,ENSP00000262613,ENSP00000268603,ENSP00000324857,ENSP00000335153,ENSP00000338934,ENSP00000344479,ENSP00000353656,ENSP00000367715,ENSP00000382697,ENSP00000400175	CDH11,CDH4,DCDC2,EZR,HSP90AA1,NURR1,PHOX2B,RHOA,ROCK1,SEMA6D,SLC9A3R1
	GO.0030154	cell differentiation																		yes		27	0.00095	ENSP00000003084,ENSP00000226382,ENSP00000231449,ENSP00000262613,ENSP00000266987,ENSP00000268603,ENSP00000293328,ENSP00000298910,ENSP00000300134,ENSP00000324857,ENSP00000326272,ENSP00000335153,ENSP00000338020,ENSP00000338934,ENSP00000341208,ENSP00000343204,ENSP00000343745,ENSP00000345393,ENSP00000350894,ENSP00000353408,ENSP00000353656,ENSP00000371067,ENSP00000391676,ENSP00000400175,ENSP00000416240…	CDH11,CDH4,CFTR,DICER1,EIF4E,EIF4G1,EZR,FOXL1,HSP90AA1,IL4,JAK1,JAK2,JAK3,KIF13B,LRRK2,MAFF,MSN,PHOX2B,RHOA,SEBOX,SEMA6D,SERPINH1,SLC9A3R1,STAT5A,STAT5B,STAT6,TARBP2
	GO.0040011	locomotion																				16	0.00097	ENSP00000226382,ENSP00000231449,ENSP00000293328,ENSP00000298910,ENSP00000324857,ENSP00000335153,ENSP00000338934,ENSP00000343204,ENSP00000344479,ENSP00000353408,ENSP00000353656,ENSP00000367715,ENSP00000371067,ENSP00000382697,ENSP00000391676,ENSP00000400175	CDH4,DCDC2,EZR,HSP90AA1,IL4,JAK1,JAK2,JAK3,LRRK2,MSN,NURR1,PHOX2B,RHOA,ROCK1,SEMA6D,STAT5B
	GO.0043170	macromolecule metabolic process							yes													45	0.00102	ENSP00000053468,ENSP00000171111,ENSP00000220592,ENSP00000226382,ENSP00000231449,ENSP00000241600,ENSP00000261234,ENSP00000262455,ENSP00000264657,ENSP00000266688,ENSP00000266987,ENSP00000272418,ENSP00000293328,ENSP00000296127,ENSP00000298910,ENSP00000300134,ENSP00000302768,ENSP00000305133,ENSP00000313007,ENSP00000326272,ENSP00000327850,ENSP00000332979,ENSP00000336783,ENSP00000338020,ENSP00000338934…	ALG11,BACE2,DICER1,EIF2C1,EIF2C2,EIF2C3,EIF2C4,EIF4E,EIF4G1,ERP44,EZR,FOXL1,IL4,JAK1,JAK2,JAK3,KEAP1,LONRF1,LRRK2,MAFF,MRPS10,MRPS16,MRPS2,MRPS5,MRPS6,NFATC1,PABPC1,PAIP1,PHOX2B,PTPRQ,ROCK1,SEBOX,SERPINH1,SOCS5,STAT3,STAT5A,STAT5B,STAT6,TARBP2,TBX22,TMEM5,TNRC6A,TNRC6B,TNRC6C,ZDHHC3
	GO.0048583	regulation of response to stimulus			yes																	28	0.00105	ENSP00000003084,ENSP00000053468,ENSP00000170630,ENSP00000220592,ENSP00000241600,ENSP00000262613,ENSP00000264657,ENSP00000266987,ENSP00000293328,ENSP00000298910,ENSP00000300134,ENSP00000305133,ENSP00000326272,ENSP00000327850,ENSP00000335153,ENSP00000336783,ENSP00000341208,ENSP00000343204,ENSP00000362287,ENSP00000362300,ENSP00000362306,ENSP00000367715,ENSP00000371067,ENSP00000379144,ENSP00000380252…	CFTR,DCDC2,EIF2C1,EIF2C2,EIF2C3,EIF2C4,FOXL1,HSP90AA1,IL4R,JAK1,JAK2,JAK3,LRRK2,MRPS10,MRPS2,NFATC1,NFE2L2,RHOA,SLC9A3R1,SOCS5,STAT3,STAT5A,STAT5B,STAT6,TARBP2,TNRC6A,TNRC6B,TNRC6C
	GO.0002639	positive regulation of immunoglobulin production			yes																	4	0.00107	ENSP00000170630,ENSP00000231449,ENSP00000300134,ENSP00000304915	IL13,IL4,IL4R,STAT6
	GO.0045625	regulation of T-helper 1 cell differentiation																		yes		3	0.00107	ENSP00000170630,ENSP00000305133,ENSP00000391676	IL4R,JAK3,SOCS5
	GO.0030856	regulation of epithelial cell differentiation																		yes		6	0.00107	ENSP00000171111,ENSP00000293328,ENSP00000304915,ENSP00000341208,ENSP00000345393,ENSP00000382697	IL13,KEAP1,MAFF,ROCK1,STAT5A,STAT5B
	GO.0010628	positive regulation of gene expression													yes							19	0.00108	ENSP00000220592,ENSP00000226382,ENSP00000231449,ENSP00000264657,ENSP00000266987,ENSP00000300134,ENSP00000302768,ENSP00000313007,ENSP00000327850,ENSP00000336783,ENSP00000338934,ENSP00000341208,ENSP00000343745,ENSP00000344479,ENSP00000353408,ENSP00000362300,ENSP00000371067,ENSP00000380252,ENSP00000401946	DICER1,EIF2C1,EIF2C2,EZR,IL4,JAK2,MSN,NFATC1,NFE2L2,NURR1,PABPC1,PAIP1,PHOX2B,STAT3,STAT5A,STAT6,TARBP2,TNRC6B,TNRC6C
	GO.0019538	protein metabolic process							yes													31	0.00111	ENSP00000053468,ENSP00000171111,ENSP00000220592,ENSP00000231449,ENSP00000241600,ENSP00000261234,ENSP00000262455,ENSP00000266688,ENSP00000272418,ENSP00000296127,ENSP00000298910,ENSP00000302768,ENSP00000305133,ENSP00000313007,ENSP00000326272,ENSP00000332979,ENSP00000338020,ENSP00000341208,ENSP00000343204,ENSP00000350894,ENSP00000362036,ENSP00000362608,ENSP00000370345,ENSP00000371067,ENSP00000380252…	ALG11,BACE2,EIF2C2,EIF4E,EIF4G1,ERP44,FOXL1,IL4,JAK1,JAK2,JAK3,KEAP1,LONRF1,LRRK2,MRPS10,MRPS16,MRPS2,MRPS5,MRPS6,NFE2L2,PABPC1,PAIP1,PAN3,PIM1,PTPRQ,ROCK1,SERPINH1,SOCS5,STAT5A,TMEM5,ZDHHC3
	GO.0045582	positive regulation of T cell differentiation																		yes		5	0.00119	ENSP00000170630,ENSP00000231449,ENSP00000293328,ENSP00000305133,ENSP00000341208	IL4,IL4R,SOCS5,STAT5A,STAT5B
	GO.0007159	leukocyte cell-cell adhesion						yes														8	0.00122	ENSP00000231449,ENSP00000293328,ENSP00000300134,ENSP00000338934,ENSP00000341208,ENSP00000353408,ENSP00000382697,ENSP00000427900	EZR,IL4,KIF13B,MSN,ROCK1,STAT5A,STAT5B,STAT6
	GO.0048519	negative regulation of biological process																				32	0.00135	ENSP00000170630,ENSP00000220592,ENSP00000231449,ENSP00000264657,ENSP00000266987,ENSP00000274711,ENSP00000293328,ENSP00000298910,ENSP00000300134,ENSP00000304915,ENSP00000305133,ENSP00000313007,ENSP00000324857,ENSP00000332979,ENSP00000336783,ENSP00000341208,ENSP00000343745,ENSP00000344479,ENSP00000350894,ENSP00000362287,ENSP00000362300,ENSP00000362306,ENSP00000362390,ENSP00000362608,ENSP00000371067…	BACE2,DICER1,EIF2C1,EIF2C2,EIF2C3,EIF2C4,EIF4E,IFI30,IL13,IL4,IL4R,JAK2,JAK3,LRRK2,LRRTM2,NFE2L2,NURR1,PABPC1,PIM1,RHOA,SEMA6D,SERPINH1,SOCS5,STAT3,STAT5A,STAT5B,STAT6,TARBP2,TBX22,TNRC6A,TNRC6B,TNRC6C
	GO.0006402	mRNA catabolic process								yes							yes					7	0.0015	ENSP00000302768,ENSP00000313007,ENSP00000338020,ENSP00000362287,ENSP00000362300,ENSP00000362306,ENSP00000425561	EIF2C1,EIF2C3,EIF2C4,EIF4E,EIF4G1,PABPC1,PAIP1
	GO.0044344	cellular response to fibroblast growth factor stimulus			yes																	7	0.0015	ENSP00000220592,ENSP00000336783,ENSP00000362287,ENSP00000362300,ENSP00000362306,ENSP00000379144,ENSP00000401946	EIF2C1,EIF2C2,EIF2C3,EIF2C4,TNRC6A,TNRC6B,TNRC6C
	GO.0031325	positive regulation of cellular metabolic process							yes													25	0.00164	ENSP00000053468,ENSP00000220592,ENSP00000226382,ENSP00000241600,ENSP00000264657,ENSP00000266987,ENSP00000298910,ENSP00000300134,ENSP00000302768,ENSP00000304915,ENSP00000305133,ENSP00000313007,ENSP00000327850,ENSP00000335153,ENSP00000336783,ENSP00000338934,ENSP00000341208,ENSP00000343745,ENSP00000344479,ENSP00000353408,ENSP00000362300,ENSP00000362608,ENSP00000371067,ENSP00000380252,ENSP00000401946	DICER1,EIF2C1,EIF2C2,EZR,HSP90AA1,IL13,JAK2,LRRK2,MRPS10,MRPS2,MSN,NFATC1,NFE2L2,NURR1,PABPC1,PAIP1,PHOX2B,PIM1,SOCS5,STAT3,STAT5A,STAT6,TARBP2,TNRC6B,TNRC6C
	GO.0044763	single-organism cellular process																				54	0.00172	ENSP00000003084,ENSP00000053468,ENSP00000170630,ENSP00000171111,ENSP00000220592,ENSP00000226382,ENSP00000231449,ENSP00000241600,ENSP00000252172,ENSP00000261234,ENSP00000262455,ENSP00000264657,ENSP00000265498,ENSP00000265846,ENSP00000266987,ENSP00000272418,ENSP00000274711,ENSP00000293328,ENSP00000298910,ENSP00000313007,ENSP00000315659,ENSP00000324857,ENSP00000326272,ENSP00000327850,ENSP00000335153…	ADAP1,ALG11,CFTR,DICER1,DNMBP,EIF2C1,EIF2C2,EIF2C3,EIF2C4,ERP44,EZR,FOXL1,GPR160,HSD17B3,HSP90AA1,IFI30,IL2RG,IL4,IL4R,JAK1,JAK2,JAK3,KEAP1,KIF13B,LRRK2,LRRTM2,MAFF,MARVELD1,MGST2,MRPS10,MRPS16,MRPS2,MRPS5,MRPS6,MSN,MYH13,MYH8,NFATC1,PABPC1,PCDHB16,PHOX2B,PIM1,RHOA,ROCK1,SEBOX,SEMA6D,STAT3,STAT5A,STAT5B,TARBP2,TMEM5,TNRC6A,TNRC6B,TNRC6C
	GO.0031329	regulation of cellular catabolic process								yes												12	0.00181	ENSP00000053468,ENSP00000171111,ENSP00000220592,ENSP00000241600,ENSP00000264657,ENSP00000298910,ENSP00000305133,ENSP00000313007,ENSP00000336783,ENSP00000338934,ENSP00000353408,ENSP00000401946	EIF2C2,EZR,KEAP1,LRRK2,MRPS10,MRPS2,MSN,PABPC1,SOCS5,STAT3,TNRC6B,TNRC6C
	GO.0030182	neuron differentiation																		yes	yes	14	0.00185	ENSP00000226382,ENSP00000262613,ENSP00000264657,ENSP00000268603,ENSP00000298910,ENSP00000324857,ENSP00000335153,ENSP00000338934,ENSP00000343745,ENSP00000353656,ENSP00000367715,ENSP00000371067,ENSP00000382697,ENSP00000400175	CDH11,CDH4,DCDC2,DICER1,EZR,HSP90AA1,JAK2,LRRK2,PHOX2B,RHOA,ROCK1,SEMA6D,SLC9A3R1,STAT3
	GO.2000113	negative regulation of cellular macromolecule biosynthetic process									yes											16	0.00197	ENSP00000171111,ENSP00000220592,ENSP00000231449,ENSP00000264657,ENSP00000300134,ENSP00000332979,ENSP00000336783,ENSP00000343745,ENSP00000362287,ENSP00000362300,ENSP00000362306,ENSP00000362390,ENSP00000362608,ENSP00000379144,ENSP00000391676,ENSP00000425561	BACE2,DICER1,EIF2C1,EIF2C2,EIF2C3,EIF2C4,EIF4E,IL4,JAK3,KEAP1,PIM1,STAT3,STAT6,TBX22,TNRC6A,TNRC6C
	GO.1901564	organonitrogen compound metabolic process							yes													18	0.0021	ENSP00000053468,ENSP00000220592,ENSP00000241600,ENSP00000265498,ENSP00000272418,ENSP00000293328,ENSP00000298910,ENSP00000302768,ENSP00000313007,ENSP00000332979,ENSP00000338020,ENSP00000341208,ENSP00000344479,ENSP00000362036,ENSP00000362608,ENSP00000382250,ENSP00000384330,ENSP00000425561	BACE2,EIF2C2,EIF4E,EIF4G1,LRRK2,MGST2,MRPS10,MRPS16,MRPS2,MRPS5,MRPS6,MYH8,NURR1,PABPC1,PAIP1,PIM1,STAT5A,STAT5B
	GO.1903707	negative regulation of hemopoiesis																				6	0.0021	ENSP00000170630,ENSP00000293328,ENSP00000305133,ENSP00000341208,ENSP00000380252,ENSP00000391676	IL4R,JAK3,NFE2L2,SOCS5,STAT5A,STAT5B
	GO.0009892	negative regulation of metabolic process							yes													23	0.00218	ENSP00000171111,ENSP00000220592,ENSP00000262613,ENSP00000266987,ENSP00000274711,ENSP00000298910,ENSP00000300134,ENSP00000304915,ENSP00000305133,ENSP00000313007,ENSP00000332979,ENSP00000336783,ENSP00000343745,ENSP00000350894,ENSP00000362287,ENSP00000362300,ENSP00000362306,ENSP00000362390,ENSP00000362608,ENSP00000379144,ENSP00000391676,ENSP00000401946,ENSP00000425561	BACE2,DICER1,EIF2C1,EIF2C2,EIF2C3,EIF2C4,EIF4E,IL13,JAK3,KEAP1,LRRK2,LRRTM2,PABPC1,PIM1,SERPINH1,SLC9A3R1,SOCS5,STAT6,TARBP2,TBX22,TNRC6A,TNRC6B,TNRC6C
	GO.0002705	positive regulation of leukocyte mediated immunity			yes																	5	0.00238	ENSP00000170630,ENSP00000293328,ENSP00000300134,ENSP00000304915,ENSP00000341208	IL13,IL4R,STAT5A,STAT5B,STAT6
	GO.0002296	T-helper 1 cell lineage commitment																				2	0.0027	ENSP00000231449,ENSP00000300134	IL4,STAT6
	GO.0002703	regulation of leukocyte mediated immunity			yes																	6	0.0027	ENSP00000170630,ENSP00000293328,ENSP00000300134,ENSP00000304915,ENSP00000341208,ENSP00000391676	IL13,IL4R,JAK3,STAT5A,STAT5B,STAT6
	GO.0046544	development of secondary male sexual characteristics																		yes		2	0.0027	ENSP00000293328,ENSP00000341208	STAT5A,STAT5B
	GO.1903660	negative regulation of complement-dependent cytotoxicity																				2	0.0027	ENSP00000231449,ENSP00000304915	IL13,IL4
	GO.0061564	axon development																		yes	yes	10	0.00292	ENSP00000226382,ENSP00000268603,ENSP00000324857,ENSP00000335153,ENSP00000338934,ENSP00000344479,ENSP00000353656,ENSP00000371067,ENSP00000382697,ENSP00000400175	CDH11,CDH4,EZR,HSP90AA1,JAK2,NURR1,PHOX2B,RHOA,ROCK1,SEMA6D
	GO.0051248	negative regulation of protein metabolic process							yes													14	0.00296	ENSP00000220592,ENSP00000262613,ENSP00000266987,ENSP00000298910,ENSP00000305133,ENSP00000332979,ENSP00000336783,ENSP00000350894,ENSP00000362287,ENSP00000362300,ENSP00000362306,ENSP00000379144,ENSP00000391676,ENSP00000425561	BACE2,EIF2C1,EIF2C2,EIF2C3,EIF2C4,EIF4E,JAK3,LRRK2,SERPINH1,SLC9A3R1,SOCS5,TARBP2,TNRC6A,TNRC6C
	GO.0002699	positive regulation of immune effector process			yes																	6	0.00314	ENSP00000170630,ENSP00000293328,ENSP00000300134,ENSP00000304915,ENSP00000305133,ENSP00000341208	IL13,IL4R,SOCS5,STAT5A,STAT5B,STAT6
	GO.0007005	mitochondrion organization																				9	0.00322	ENSP00000053468,ENSP00000171111,ENSP00000241600,ENSP00000264657,ENSP00000272418,ENSP00000298910,ENSP00000335153,ENSP00000362036,ENSP00000382250	HSP90AA1,KEAP1,LRRK2,MRPS10,MRPS16,MRPS2,MRPS5,MRPS6,STAT3
	GO.0071363	cellular response to growth factor stimulus			yes																	11	0.0033	ENSP00000220592,ENSP00000226382,ENSP00000264657,ENSP00000293328,ENSP00000336783,ENSP00000362287,ENSP00000362300,ENSP00000362306,ENSP00000379144,ENSP00000400175,ENSP00000401946	EIF2C1,EIF2C2,EIF2C3,EIF2C4,PHOX2B,RHOA,STAT3,STAT5B,TNRC6A,TNRC6B,TNRC6C
	GO.0043306	positive regulation of mast cell degranulation																				3	0.00334	ENSP00000170630,ENSP00000231449,ENSP00000304915	IL13,IL4,IL4R
	GO.0048541	Peyer s patch development																		yes		3	0.00334	ENSP00000293328,ENSP00000326272,ENSP00000341208	FOXL1,STAT5A,STAT5B
	GO.0002700	regulation of production of molecular mediator of immune response			yes																	5	0.00338	ENSP00000170630,ENSP00000231449,ENSP00000300134,ENSP00000304915,ENSP00000391676	IL13,IL4,IL4R,JAK3,STAT6
	GO.0010501	RNA secondary structure unwinding																				4	0.00352	ENSP00000220592,ENSP00000362287,ENSP00000362300,ENSP00000362306	EIF2C1,EIF2C2,EIF2C3,EIF2C4
	GO.0002698	negative regulation of immune effector process			yes																	5	0.00392	ENSP00000170630,ENSP00000231449,ENSP00000266987,ENSP00000305133,ENSP00000391676	IL4,IL4R,JAK3,SOCS5,TARBP2
	GO.0031324	negative regulation of cellular metabolic process							yes													21	0.00392	ENSP00000171111,ENSP00000220592,ENSP00000262613,ENSP00000266987,ENSP00000274711,ENSP00000298910,ENSP00000300134,ENSP00000305133,ENSP00000313007,ENSP00000332979,ENSP00000336783,ENSP00000343745,ENSP00000350894,ENSP00000362287,ENSP00000362300,ENSP00000362306,ENSP00000362390,ENSP00000362608,ENSP00000379144,ENSP00000391676,ENSP00000425561	BACE2,DICER1,EIF2C1,EIF2C2,EIF2C3,EIF2C4,EIF4E,JAK3,KEAP1,LRRK2,LRRTM2,PABPC1,PIM1,SERPINH1,SLC9A3R1,SOCS5,STAT6,TARBP2,TBX22,TNRC6A,TNRC6C
	GO.0045596	negative regulation of cell differentiation																		yes		11	0.00412	ENSP00000170630,ENSP00000226382,ENSP00000293328,ENSP00000304915,ENSP00000305133,ENSP00000341208,ENSP00000343745,ENSP00000380252,ENSP00000391676,ENSP00000400175,ENSP00000425561	DICER1,EIF4E,IL13,IL4R,JAK3,NFE2L2,PHOX2B,RHOA,SOCS5,STAT5A,STAT5B
	GO.0008152	metabolic process							yes													51	0.00478	ENSP00000053468,ENSP00000220592,ENSP00000226382,ENSP00000231449,ENSP00000241600,ENSP00000252172,ENSP00000261234,ENSP00000262455,ENSP00000264657,ENSP00000265498,ENSP00000266688,ENSP00000266987,ENSP00000272418,ENSP00000293328,ENSP00000296127,ENSP00000298910,ENSP00000300134,ENSP00000302768,ENSP00000305133,ENSP00000313007,ENSP00000326272,ENSP00000327850,ENSP00000332979,ENSP00000336783,ENSP00000338020…	ALG11,BACE2,DICER1,EIF2C1,EIF2C2,EIF2C3,EIF2C4,EIF4E,EIF4G1,ERP44,EZR,FOXL1,HSD17B3,IFI30,IL4,JAK1,JAK2,JAK3,KIF13B,LONRF1,LRRK2,MAFF,MGST2,MRPS10,MRPS16,MRPS2,MRPS5,MRPS6,MYH13,MYH8,NFATC1,PABPC1,PAIP1,PHOX2B,PTPRQ,RHOA,ROCK1,SEBOX,SERPINH1,SOCS5,STAT3,STAT5A,STAT5B,STAT6,TARBP2,TBX22,TMEM5,TNRC6A,TNRC6B,TNRC6C,ZDHHC3
	GO.0051173	positive regulation of nitrogen compound metabolic process							yes													18	0.00496	ENSP00000220592,ENSP00000226382,ENSP00000231449,ENSP00000264657,ENSP00000266987,ENSP00000300134,ENSP00000302768,ENSP00000313007,ENSP00000327850,ENSP00000335153,ENSP00000336783,ENSP00000341208,ENSP00000343745,ENSP00000344479,ENSP00000362300,ENSP00000371067,ENSP00000380252,ENSP00000401946	DICER1,EIF2C1,EIF2C2,HSP90AA1,IL4,JAK2,NFATC1,NFE2L2,NURR1,PABPC1,PAIP1,PHOX2B,STAT3,STAT5A,STAT6,TARBP2,TNRC6B,TNRC6C
	GO.1901215	negative regulation of neuron death																			yes	6	0.00496	ENSP00000264657,ENSP00000298910,ENSP00000304915,ENSP00000344479,ENSP00000371067,ENSP00000382697	IL13,JAK2,LRRK2,NURR1,ROCK1,STAT3
	GO.0071704	organic substance metabolic process							yes													48	0.00514	ENSP00000003084,ENSP00000053468,ENSP00000220592,ENSP00000226382,ENSP00000231449,ENSP00000241600,ENSP00000261234,ENSP00000262455,ENSP00000264657,ENSP00000265498,ENSP00000266688,ENSP00000266987,ENSP00000272418,ENSP00000293328,ENSP00000296127,ENSP00000298910,ENSP00000300134,ENSP00000302768,ENSP00000305133,ENSP00000313007,ENSP00000326272,ENSP00000327850,ENSP00000332979,ENSP00000336783,ENSP00000338020…	ALG11,BACE2,CFTR,DICER1,EIF2C1,EIF2C2,EIF2C3,EIF2C4,EIF4E,EIF4G1,ERP44,EZR,FOXL1,HSD17B3,IL4,JAK1,JAK2,JAK3,LONRF1,LRRK2,MAFF,MGST2,MRPS10,MRPS16,MRPS2,MRPS5,MRPS6,MYH8,NFATC1,PABPC1,PAIP1,PHOX2B,PTPRQ,ROCK1,SEBOX,SERPINH1,SOCS5,STAT3,STAT5A,STAT5B,STAT6,TARBP2,TBX22,TMEM5,TNRC6A,TNRC6B,TNRC6C,ZDHHC3
	GO.0051094	positive regulation of developmental process																		yes		14	0.00544	ENSP00000170630,ENSP00000226382,ENSP00000274711,ENSP00000293328,ENSP00000300134,ENSP00000304915,ENSP00000305133,ENSP00000338020,ENSP00000338934,ENSP00000341208,ENSP00000343745,ENSP00000353656,ENSP00000371067,ENSP00000400175	CDH4,DICER1,EIF4G1,EZR,IL13,IL4R,JAK2,LRRTM2,PHOX2B,RHOA,SOCS5,STAT5A,STAT5B,STAT6
	GO.0031341	regulation of cell killing																				4	0.00548	ENSP00000231449,ENSP00000293328,ENSP00000304915,ENSP00000341208	IL13,IL4,STAT5A,STAT5B
	GO.0019222	regulation of metabolic process							yes													39	0.00562	ENSP00000053468,ENSP00000220592,ENSP00000226382,ENSP00000241600,ENSP00000262613,ENSP00000264657,ENSP00000265498,ENSP00000265846,ENSP00000266987,ENSP00000274711,ENSP00000298910,ENSP00000302768,ENSP00000304915,ENSP00000305133,ENSP00000313007,ENSP00000315659,ENSP00000326272,ENSP00000327850,ENSP00000332979,ENSP00000335153,ENSP00000336783,ENSP00000338020,ENSP00000338934,ENSP00000343745,ENSP00000345393…	ADAP1,BACE2,DICER1,DNMBP,EIF2C1,EIF2C2,EIF2C3,EIF2C4,EIF4G1,EZR,FOXL1,HSP90AA1,IL13,JAK2,JAK3,LRRK2,LRRTM2,MAFF,MGST2,MRPS10,MRPS2,MSN,NFATC1,NFE2L2,PABPC1,PAIP1,PHOX2B,PIM1,RHOA,SEBOX,SERPINH1,SLC9A3R1,SOCS5,STAT3,TARBP2,TBX22,TNRC6A,TNRC6B,TNRC6C
	GO.0034655	nucleobase-containing compound catabolic process								yes												8	0.00574	ENSP00000302768,ENSP00000313007,ENSP00000338020,ENSP00000343745,ENSP00000362287,ENSP00000362300,ENSP00000362306,ENSP00000425561	DICER1,EIF2C1,EIF2C3,EIF2C4,EIF4E,EIF4G1,PABPC1,PAIP1
	GO.0000288	nuclear-transcribed mRNA catabolic process, deadenylation-dependent decay								yes					yes		yes					4	0.00586	ENSP00000302768,ENSP00000313007,ENSP00000338020,ENSP00000425561	EIF4E,EIF4G1,PABPC1,PAIP1
	GO.0098609	cell-cell adhesion						yes														10	0.00588	ENSP00000231449,ENSP00000268603,ENSP00000293328,ENSP00000300134,ENSP00000338934,ENSP00000341208,ENSP00000353408,ENSP00000353656,ENSP00000382697,ENSP00000427900	CDH11,CDH4,EZR,IL4,KIF13B,MSN,ROCK1,STAT5A,STAT5B,STAT6
	GO.0044767	single-organism developmental process																		yes		32	0.00606	ENSP00000003084,ENSP00000171111,ENSP00000220592,ENSP00000226382,ENSP00000231449,ENSP00000262613,ENSP00000266987,ENSP00000293328,ENSP00000298910,ENSP00000300134,ENSP00000326272,ENSP00000335153,ENSP00000336783,ENSP00000338020,ENSP00000338934,ENSP00000341208,ENSP00000343204,ENSP00000343745,ENSP00000345393,ENSP00000350894,ENSP00000353408,ENSP00000353656,ENSP00000354293,ENSP00000362390,ENSP00000362608…	CDH4,CFTR,DICER1,EIF2C2,EIF4E,EIF4G1,EZR,FOXL1,HSD17B3,HSP90AA1,IL4,JAK1,JAK2,JAK3,KEAP1,KIF13B,LRRK2,MAFF,MSN,PCDHB16,PHOX2B,PIM1,RHOA,SEBOX,SERPINH1,SLC9A3R1,STAT5A,STAT5B,STAT6,TARBP2,TBX22,TNRC6C
	GO.0045580	regulation of T cell differentiation																		yes		5	0.00622	ENSP00000170630,ENSP00000293328,ENSP00000305133,ENSP00000341208,ENSP00000391676	IL4R,JAK3,SOCS5,STAT5A,STAT5B
	GO.0030423	targeting of mRNA for destruction involved in RNA interference												yes			yes					2	0.00632	ENSP00000266987,ENSP00000343745	DICER1,TARBP2
	GO.0038161	prolactin signaling pathway	yes																			2	0.00632	ENSP00000293328,ENSP00000341208	STAT5A,STAT5B
	GO.0045626	negative regulation of T-helper 1 cell differentiation																		yes		2	0.00632	ENSP00000170630,ENSP00000391676	IL4R,JAK3
	GO.0050789	regulation of biological process																				50	0.00644	ENSP00000003084,ENSP00000053468,ENSP00000220592,ENSP00000226382,ENSP00000231449,ENSP00000241600,ENSP00000262455,ENSP00000264657,ENSP00000265498,ENSP00000265846,ENSP00000266688,ENSP00000266987,ENSP00000274711,ENSP00000293328,ENSP00000298910,ENSP00000302768,ENSP00000304915,ENSP00000313007,ENSP00000315659,ENSP00000324857,ENSP00000326272,ENSP00000327850,ENSP00000332979,ENSP00000335153,ENSP00000336783…	ADAP1,BACE2,CDH4,CFTR,DCDC2,DICER1,DNMBP,EIF2C1,EIF2C2,EIF2C3,EIF2C4,ERP44,FOXL1,GABRE,GPR160,HSP90AA1,IL13,IL2RG,IL4,JAK1,JAK2,JAK3,KIF13B,LRRK2,LRRTM2,MAFF,MGST2,MRPS10,MRPS2,MSN,NFATC1,NFE2L2,PABPC1,PAIP1,PAN3,PHOX2B,PIM1,PTPRQ,RHOA,SEBOX,SEMA6D,SERPINH1,STAT3,STAT5A,STAT5B,TARBP2,TBX22,TNRC6A,TNRC6B,TNRC6C
	GO.0050867	positive regulation of cell activation																				7	0.00644	ENSP00000170630,ENSP00000293328,ENSP00000300134,ENSP00000304915,ENSP00000305133,ENSP00000341208,ENSP00000371067	IL13,IL4R,JAK2,SOCS5,STAT5A,STAT5B,STAT6
	GO.0043066	negative regulation of apoptotic process																				12	0.00666	ENSP00000231449,ENSP00000264657,ENSP00000293328,ENSP00000298910,ENSP00000304915,ENSP00000341208,ENSP00000344479,ENSP00000362608,ENSP00000371067,ENSP00000380252,ENSP00000382697,ENSP00000391676	IL13,IL4,JAK2,JAK3,LRRK2,NFE2L2,NURR1,PIM1,ROCK1,STAT3,STAT5A,STAT5B
	GO.0051093	negative regulation of developmental process																		yes		12	0.00734	ENSP00000170630,ENSP00000226382,ENSP00000293328,ENSP00000304915,ENSP00000305133,ENSP00000341208,ENSP00000343745,ENSP00000380252,ENSP00000382697,ENSP00000391676,ENSP00000400175,ENSP00000425561	DICER1,EIF4E,IL13,IL4R,JAK3,NFE2L2,PHOX2B,RHOA,ROCK1,SOCS5,STAT5A,STAT5B
	GO.0002683	negative regulation of immune system process			yes																	8	0.00758	ENSP00000170630,ENSP00000266987,ENSP00000293328,ENSP00000300134,ENSP00000305133,ENSP00000341208,ENSP00000380252,ENSP00000391676	IL4R,JAK3,NFE2L2,SOCS5,STAT5A,STAT5B,STAT6,TARBP2
	GO.0006955	immune response			yes																	15	0.00768	ENSP00000220592,ENSP00000304915,ENSP00000327850,ENSP00000335153,ENSP00000336783,ENSP00000343204,ENSP00000362287,ENSP00000362300,ENSP00000362306,ENSP00000363318,ENSP00000371067,ENSP00000379144,ENSP00000384886,ENSP00000391676,ENSP00000401946	EIF2C1,EIF2C2,EIF2C3,EIF2C4,HSP90AA1,IFI30,IL13,IL2RG,JAK1,JAK2,JAK3,NFATC1,TNRC6A,TNRC6B,TNRC6C
	GO.0044267	cellular protein metabolic process							yes													26	0.00788	ENSP00000053468,ENSP00000171111,ENSP00000220592,ENSP00000241600,ENSP00000261234,ENSP00000262455,ENSP00000266688,ENSP00000272418,ENSP00000296127,ENSP00000298910,ENSP00000302768,ENSP00000305133,ENSP00000313007,ENSP00000338020,ENSP00000341208,ENSP00000343204,ENSP00000362036,ENSP00000362608,ENSP00000370345,ENSP00000371067,ENSP00000380252,ENSP00000382250,ENSP00000382697,ENSP00000391676,ENSP00000425561…	ALG11,EIF2C2,EIF4E,EIF4G1,ERP44,JAK1,JAK2,JAK3,KEAP1,LRRK2,MRPS10,MRPS16,MRPS2,MRPS5,MRPS6,NFE2L2,PABPC1,PAIP1,PAN3,PIM1,PTPRQ,ROCK1,SOCS5,STAT5A,TMEM5,ZDHHC3
	GO.0032543	mitochondrial translation																yes				5	0.00828	ENSP00000053468,ENSP00000241600,ENSP00000272418,ENSP00000362036,ENSP00000382250	MRPS10,MRPS16,MRPS2,MRPS5,MRPS6
	GO.0048699	generation of neurons																			yes	15	0.0086	ENSP00000226382,ENSP00000262613,ENSP00000268603,ENSP00000298910,ENSP00000324857,ENSP00000335153,ENSP00000338020,ENSP00000338934,ENSP00000343745,ENSP00000353656,ENSP00000371067,ENSP00000382697,ENSP00000400175,ENSP00000425561,ENSP00000427900	CDH11,CDH4,DICER1,EIF4E,EIF4G1,EZR,HSP90AA1,JAK2,KIF13B,LRRK2,PHOX2B,RHOA,ROCK1,SEMA6D,SLC9A3R1
	GO.0050777	negative regulation of immune response			yes																	5	0.0086	ENSP00000170630,ENSP00000231449,ENSP00000300134,ENSP00000305133,ENSP00000391676	IL4,IL4R,JAK3,SOCS5,STAT6
	GO.0007409	axonogenesis																			yes	9	0.00972	ENSP00000226382,ENSP00000268603,ENSP00000324857,ENSP00000335153,ENSP00000338934,ENSP00000344479,ENSP00000353656,ENSP00000382697,ENSP00000400175	CDH11,CDH4,EZR,HSP90AA1,NURR1,PHOX2B,RHOA,ROCK1,SEMA6D
	GO.0071417	cellular response to organonitrogen compound																				9	0.00972	ENSP00000003084,ENSP00000264657,ENSP00000293328,ENSP00000298910,ENSP00000338020,ENSP00000341208,ENSP00000371067,ENSP00000391676,ENSP00000425561	CFTR,EIF4E,EIF4G1,JAK2,JAK3,LRRK2,STAT3,STAT5A,STAT5B
	GO.0007275	multicellular organismal development																		yes		29	0.00996	ENSP00000171111,ENSP00000220592,ENSP00000226382,ENSP00000231449,ENSP00000262613,ENSP00000293328,ENSP00000298910,ENSP00000300134,ENSP00000326272,ENSP00000335153,ENSP00000336783,ENSP00000338020,ENSP00000338934,ENSP00000341208,ENSP00000343745,ENSP00000345393,ENSP00000350894,ENSP00000353656,ENSP00000354293,ENSP00000362390,ENSP00000362608,ENSP00000364412,ENSP00000371067,ENSP00000382697,ENSP00000391676…	CDH4,DICER1,EIF2C2,EIF4E,EIF4G1,EZR,FOXL1,HSD17B3,HSP90AA1,IL4,JAK2,JAK3,KEAP1,KIF13B,LRRK2,MAFF,PCDHB16,PHOX2B,PIM1,RHOA,ROCK1,SEBOX,SERPINH1,SLC9A3R1,STAT5A,STAT5B,STAT6,TBX22,TNRC6C

## Sheet: 2.9_80 Proteins_Evolution
SUPPLEMENTARY TABLE 2.9 | 80 Protein sample: 59 Genes whose dN/dS values were available at the time of the study (ENSEMBL; January 2017).
	Sequences can be retrieved from ENSEMBL via the IDs given in Table 1 of the main document, amongst others.
		dN/dS (only 1-to-1 Orthologs)
		Rhesus monkey	Rhesus monkey
		vs.	vs.
		Human	Common Chimpanzee			Species Name	Latin Species Name	Genomes
	Median	0.14806	0.14137			Rhesus monkey	Macaca mulatta	Mmul_8.0.1
	Mean	0.201721	0.199504			Humans	Homo sapiens	GRCh38.p7
	ALG11	0.1632	0.1447			Common chimpanzee	Pan troglodytes	CHIMP2.1.4
	APH1A	0.93702	0.83531
	BACE2	0.14815	0.14137
	CDH11	0.05146	0.0398
	CDH4	0.02992	0.02839
	CFTR	0.21081	0.19733
	DCDC2	0.4489	0.58787
	DICER1	0.06186	0.07214
	EIF2C1	0.15852	0.14264
	EIF4G1	0.1194	0.13462
	ERP44	0.12291	0.10526
	EZR	0.07124	0.07239
	FOXL1	0.08979	0.08545
	GABRE	0.15782	0.09307
	GPR160	0.46486	0.30815
	HSD17B3	0.3047	0.3295
	IFI30	0.38468	0.4
	IL13	0.62731	0.42314
	IL4R	0.38231	0.40325
	JAK1	0.03934	0.03175
	JAK2	0.06392	0.07358
	JAK3	0.1559	0.16456
	KEAP1	0.02483	0.02805
	KIF13B	0.25	0.25246
	LRP3	0.09224	0.08649
	LRRK2	0.27778	0.28625
	LRRTM2	0.25767	0.25767
	MAFF	0.02454	0.01156
	MARVELD1	0.00994	0.01012
	MGST2	0.19786	0.29762
	MRPS16	0.59233	0.72086
	MRPS2	0.27088	0.24773
	MRPS5	0.53613	0.54054
	MRPS6	0.61712	0.61712
	MYH13	0.0557	0.04831
	MYH8	0.06598	0.06823
	NEU1	0.14806	0.12612
	NFATC1	0.09591	0.05667
	NFE2L2	0.23478	0.27556
	NURR1	0.02381	0.02524
	PAIP1	0.0212	0.04898
	PAN3	0.07812	0.07196
	PTPRQ	0.34047	0.32553
	ROCK1	0.05502	0.05
	SEMA6D	0.06362	0.072
	SERPINH1	0.02538	0.02713
	SETBP1	0.42311	0.45717
	SLC9A3R1	0.11607	0.07965
	SOCS5	0.05705	0.04969
	STAT3	0.15774	0.15758
	STAT5A	0.04327	0.04
	STAT6	0.09807	0.18512
	TARBP2	0.09524	0.09524
	TBX22	0.3874	0.36136
	TMEM200A	0.16415	0.16512
	TMEM5	0.41392	0.35093
	TNRC6A	0.19697	0.23529
	TNRC6C	0.12299	0.16938
	ZDHHC3	0.07216	0.05773
