# Supplementary material for: The FOXP2-Driven Network in Developmental Disorders and Neurodegeneration
Source: Front Cell Neurosci. 2017 Jul 26;11:212. doi: 10.3389/fncel.2017.00212 (PMC5526973; doi:10.3389/fncel.2017.00212)
Supplement: Supplementary file 3 [file Table_3.XLS]

## Sheet: 3.1_67 Proteins_Symbols & IDs
SUPPLEMENTARY TABLE 3.1 | 67 Protein sample: 27 proteins which were encoded by reproduced genes plus 40 interactor proteins (exclusively 13 new FOXP2 targets).
		Symbol	Species ID	ENSEMBL ID
		ADAP1	9606	ENSP00000265846
		ALG11	9606	ENSP00000430236
		APH1A	9606	ENSP00000358105
		CDH11	9606	ENSP00000268603
		DICER1	9606	ENSP00000343745
		DNMBP	9606	ENSP00000315659
		EIF2C1	9606	ENSP00000362300
		EIF2C2	9606	ENSP00000220592
		EIF2C3	9606	ENSP00000362287
		EIF2C4	9606	ENSP00000362306
		EIF4E	9606	ENSP00000425561
		EIF4G1	9606	ENSP00000338020
		ERP44	9606	ENSP00000262455
		GPR160	9606	ENSP00000348161
		HSD17B3	9606	ENSP00000364412
		IFI30	9606	ENSP00000384886
		IL13	9606	ENSP00000304915
		IL13RA1	9606	ENSP00000360730
		IL2RB	9606	ENSP00000216223
		IL2RG	9606	ENSP00000363318
		IL4	9606	ENSP00000231449
		IL4R	9606	ENSP00000170630
		IRS1	9606	ENSP00000304895
		JAK1	9606	ENSP00000343204
		JAK2	9606	ENSP00000371067
		JAK3	9606	ENSP00000391676
		KEAP1	9606	ENSP00000171111
		KIF13B	9606	ENSP00000427900
		LONRF1	9606	ENSP00000381298
		LRP3	9606	ENSP00000253193
		LRRTM2	9606	ENSP00000274711
		MAFF	9606	ENSP00000345393
		MARVELD1	9606	ENSP00000441365
		MGST2	9606	ENSP00000265498
		MRPS10	9606	ENSP00000053468
		MRPS16	9606	ENSP00000362036
		MRPS18A	9606	ENSP00000361206
		MRPS2	9606	ENSP00000241600
		MRPS5	9606	ENSP00000272418
		MRPS6	9606	ENSP00000382250
		NEU1	9606	ENSP00000364782
		NFATC1	9606	ENSP00000327850
		NFE2	9606	ENSP00000312436
		NFE2L2	9606	ENSP00000380252
		PABPC1	9606	ENSP00000313007
		PAIP1	9606	ENSP00000302768
		PAIP2	9606	ENSP00000265192
		PAN3	9606	ENSP00000370345
		PCDHB16	9606	ENSP00000354293
		PIM1	9606	ENSP00000362608
		PTPN11	9606	ENSP00000340944
		SEMA6D	9606	ENSP00000324857
		SERPINH1	9606	ENSP00000350894
		SETBP1	9606	ENSP00000282030
		SOCS5	9606	ENSP00000305133
		STAT1	9606	ENSP00000354394
		STAT3	9606	ENSP00000264657
		STAT5A	9606	ENSP00000341208
		STAT5B	9606	ENSP00000293328
		STAT6	9606	ENSP00000300134
		TARBP2	9606	ENSP00000266987
		TBX22	9606	ENSP00000362390
		TMEM5	9606	ENSP00000261234
		TNRC6A	9606	ENSP00000379144
		TNRC6B	9606	ENSP00000401946
		TNRC6C	9606	ENSP00000336783
		ZDHHC3	9606	ENSP00000296127

## Sheet: 3.2_67 Proteins_Network Stats
SUPPLEMENTARY TABLE 3.2 | 67 Protein sample: Network statistics.
Node degree values as inferred by NetworkAnalyzer in Cytoscape v. 3.2.1.
PPI enrichment analysis and clustering coefficients according to STRING v. 10.0.
	Proteins in Largest Connected Component
	(Combined Confidence Score ≥ 0.15)					Disconnected Proteins
	Protein Symbol	Node Degree	Number of Self Loops			Protein Symbol	Node Degree	Number of Self Loops
	JAK2	24	0			TBX22	0	0
	IRS1	24	0			DNMBP	0	0
	STAT1	27	0			LRRTM2	0	0
	JAK1	22	0			TMEM5	0	0
	IL13RA1	15	0			LRP3	0	0
	IL13	15	0			MGST2	0	0
	PABPC1	15	0			GPR160	0	0
	PAIP1	6	0			HSD17B3	0	0
	IL4R	16	0			NEU1	0	0
	STAT6	21	0			PCDHB16	0	0
	TNRC6B	11	0			APH1A	0	0
	EIF2C1	16	0
	EIF2C3	12	0
	DICER1	32	0			PPI Enrichment Analysis
	JAK3	20	0			Combined Confidence Score	Node Degree	Number of Expected Edges	PPI Enrichment Value (FDR)
	STAT5B	23	0			≥0.15	342	127	0
	TNRC6C	11	0			≥0.40	233	39	0
	MRPS16	7	0			≥0.70	188	24	0
	MRPS2	7	0			≥0.90	165	13	0
	EIF4E	22	0
	STAT5A	24	0
	PTPN11	17	0			Combined Confidence Score	Clustering Coefficient
	IL2RB	16	0			≥0.15	0.776
	EIF2C2	19	0			≥0.40	0.878
	EIF4G1	19	0			≥0.70	0.874
	TNRC6A	13	0			≥0.90	0.858
	EIF2C4	13	0
	PAIP2	4	0
	KIF13B	2	0
	ADAP1	1	0
	STAT3	28	0
	IL2RG	18	0
	TARBP2	10	0
	PAN3	7	0
	MRPS5	9	0
	MRPS10	8	0
	NFE2L2	6	0
	KEAP1	6	0
	IL4	19	0
	MAFF	6	0
	SOCS5	15	0
	MRPS6	7	0
	PIM1	14	0
	NFATC1	12	0
	NFE2	7	0
	MRPS18A	6	0
	IFI30	3	0
	SERPINH1	4	0
	ALG11	7	0
	MARVELD1	1	0
	ZDHHC3	2	0
	SETBP1	6	0
	LONRF1	2	0
	ERP44	5	0
	SEMA6D	1	0
	CDH11	1	0

## Sheet: 3.3_67 Proteins_GO Enrichment
SUPPLEMENTARY TABLE 3.3 | 67 Protein sample: GO enrichment analysis (biological process terms; FDR < 0.01) as carried out by STRING v. 10.0.
	Pathway ID	Pathway Description	neur/nerv/axon/neurotrophin	Observed Gene Count	False Discovery Rate	Matching Proteins (IDs)	Matching Proteins (Symbols)
	GO.0019221	cytokine-mediated signaling pathway		17	0	ENSP00000170630,ENSP00000216223,ENSP00000264657,ENSP00000293328,ENSP00000300134,ENSP00000305133,ENSP00000338020,ENSP00000340944,ENSP00000341208,ENSP00000343204,ENSP00000354394,ENSP00000360730,ENSP00000363318,ENSP00000371067,ENSP00000384886,ENSP00000391676,ENSP00000425561	EIF4E,EIF4G1,IFI30,IL13RA1,IL2RB,IL2RG,IL4R,JAK1,JAK2,JAK3,PTPN11,SOCS5,STAT1,STAT3,STAT5A,STAT5B,STAT6
	GO.0071345	cellular response to cytokine stimulus		19	0	ENSP00000170630,ENSP00000171111,ENSP00000216223,ENSP00000264657,ENSP00000293328,ENSP00000300134,ENSP00000304915,ENSP00000305133,ENSP00000338020,ENSP00000340944,ENSP00000343204,ENSP00000354394,ENSP00000360730,ENSP00000363318,ENSP00000371067,ENSP00000380252,ENSP00000384886,ENSP00000391676,ENSP00000425561	EIF4E,EIF4G1,IFI30,IL13,IL13RA1,IL2RB,IL2RG,IL4R,JAK1,JAK2,JAK3,KEAP1,NFE2L2,PTPN11,SOCS5,STAT1,STAT3,STAT5B,STAT6
	GO.0016441	posttranscriptional gene silencing		9	0	ENSP00000220592,ENSP00000266987,ENSP00000336783,ENSP00000343745,ENSP00000362287,ENSP00000362300,ENSP00000362306,ENSP00000379144,ENSP00000401946	DICER1,EIF2C1,EIF2C2,EIF2C3,EIF2C4,TARBP2,TNRC6A,TNRC6B,TNRC6C
	GO.0031047	gene silencing by RNA		10	0	ENSP00000220592,ENSP00000266987,ENSP00000313007,ENSP00000336783,ENSP00000343745,ENSP00000362287,ENSP00000362300,ENSP00000362306,ENSP00000379144,ENSP00000401946	DICER1,EIF2C1,EIF2C2,EIF2C3,EIF2C4,PABPC1,TARBP2,TNRC6A,TNRC6B,TNRC6C
	GO.0035280	miRNA loading onto RISC involved in gene silencing by miRNA		6	0	ENSP00000220592,ENSP00000266987,ENSP00000343745,ENSP00000362287,ENSP00000362300,ENSP00000362306	DICER1,EIF2C1,EIF2C2,EIF2C3,EIF2C4,TARBP2
	GO.0071310	cellular response to organic substance		29	0	ENSP00000170630,ENSP00000171111,ENSP00000216223,ENSP00000220592,ENSP00000264657,ENSP00000266987,ENSP00000293328,ENSP00000300134,ENSP00000304895,ENSP00000304915,ENSP00000305133,ENSP00000336783,ENSP00000338020,ENSP00000343204,ENSP00000343745,ENSP00000354394,ENSP00000360730,ENSP00000362287,ENSP00000362300,ENSP00000362306,ENSP00000362608,ENSP00000363318,ENSP00000371067,ENSP00000379144,ENSP00000380252…	DICER1,EIF2C1,EIF2C2,EIF2C3,EIF2C4,EIF4E,EIF4G1,IFI30,IL13,IL13RA1,IL2RB,IL2RG,IL4R,IRS1,JAK1,JAK2,JAK3,KEAP1,NFE2L2,PIM1,SOCS5,STAT1,STAT3,STAT5B,STAT6,TARBP2,TNRC6A,TNRC6B,TNRC6C
	GO.0034097	response to cytokine		19	0	ENSP00000170630,ENSP00000171111,ENSP00000216223,ENSP00000231449,ENSP00000264657,ENSP00000300134,ENSP00000304915,ENSP00000305133,ENSP00000338020,ENSP00000340944,ENSP00000343204,ENSP00000354394,ENSP00000360730,ENSP00000363318,ENSP00000371067,ENSP00000380252,ENSP00000384886,ENSP00000391676,ENSP00000425561	EIF4E,EIF4G1,IFI30,IL13,IL13RA1,IL2RB,IL2RG,IL4,IL4R,JAK1,JAK2,JAK3,KEAP1,NFE2L2,PTPN11,SOCS5,STAT1,STAT3,STAT6
	GO.0070887	cellular response to chemical stimulus		31	0	ENSP00000170630,ENSP00000171111,ENSP00000216223,ENSP00000220592,ENSP00000231449,ENSP00000264657,ENSP00000265498,ENSP00000266987,ENSP00000293328,ENSP00000300134,ENSP00000304895,ENSP00000304915,ENSP00000305133,ENSP00000336783,ENSP00000338020,ENSP00000343204,ENSP00000343745,ENSP00000354394,ENSP00000360730,ENSP00000362287,ENSP00000362300,ENSP00000362306,ENSP00000362608,ENSP00000363318,ENSP00000371067…	DICER1,EIF2C1,EIF2C2,EIF2C3,EIF2C4,EIF4E,EIF4G1,IFI30,IL13,IL13RA1,IL2RB,IL2RG,IL4,IL4R,IRS1,JAK1,JAK2,JAK3,KEAP1,MGST2,NFE2L2,PIM1,SOCS5,STAT1,STAT3,STAT5B,STAT6,TARBP2,TNRC6A,TNRC6B,TNRC6C
	GO.0050776	regulation of immune response		20	0	ENSP00000170630,ENSP00000220592,ENSP00000293328,ENSP00000300134,ENSP00000304895,ENSP00000304915,ENSP00000305133,ENSP00000327850,ENSP00000336783,ENSP00000340944,ENSP00000341208,ENSP00000343204,ENSP00000354394,ENSP00000362287,ENSP00000362300,ENSP00000362306,ENSP00000371067,ENSP00000379144,ENSP00000391676,ENSP00000401946	EIF2C1,EIF2C2,EIF2C3,EIF2C4,IL13,IL4R,IRS1,JAK1,JAK2,JAK3,NFATC1,PTPN11,SOCS5,STAT1,STAT5A,STAT5B,STAT6,TNRC6A,TNRC6B,TNRC6C
	GO.0035278	negative regulation of translation involved in gene silencing by miRNA		6	0	ENSP00000220592,ENSP00000336783,ENSP00000362287,ENSP00000362300,ENSP00000362306,ENSP00000379144	EIF2C1,EIF2C2,EIF2C3,EIF2C4,TNRC6A,TNRC6C
	GO.0035195	gene silencing by miRNA		8	0	ENSP00000220592,ENSP00000266987,ENSP00000336783,ENSP00000343745,ENSP00000362287,ENSP00000362300,ENSP00000362306,ENSP00000379144	DICER1,EIF2C1,EIF2C2,EIF2C3,EIF2C4,TARBP2,TNRC6A,TNRC6C
	GO.0002682	regulation of immune system process		24	0	ENSP00000053468,ENSP00000170630,ENSP00000220592,ENSP00000241600,ENSP00000266987,ENSP00000293328,ENSP00000300134,ENSP00000304895,ENSP00000304915,ENSP00000305133,ENSP00000327850,ENSP00000336783,ENSP00000340944,ENSP00000341208,ENSP00000343204,ENSP00000354394,ENSP00000362287,ENSP00000362300,ENSP00000362306,ENSP00000371067,ENSP00000379144,ENSP00000380252,ENSP00000391676,ENSP00000401946	EIF2C1,EIF2C2,EIF2C3,EIF2C4,IL13,IL4R,IRS1,JAK1,JAK2,JAK3,MRPS10,MRPS2,NFATC1,NFE2L2,PTPN11,SOCS5,STAT1,STAT5A,STAT5B,STAT6,TARBP2,TNRC6A,TNRC6B,TNRC6C
	GO.0060397	JAK-STAT cascade involved in growth hormone signaling pathway		7	0	ENSP00000264657,ENSP00000293328,ENSP00000304895,ENSP00000341208,ENSP00000354394,ENSP00000371067,ENSP00000391676	IRS1,JAK2,JAK3,STAT1,STAT3,STAT5A,STAT5B
	GO.0031054	pre-miRNA processing		6	0	ENSP00000220592,ENSP00000266987,ENSP00000343745,ENSP00000362287,ENSP00000362300,ENSP00000362306	DICER1,EIF2C1,EIF2C2,EIF2C3,EIF2C4,TARBP2
	GO.0007169	transmembrane receptor protein tyrosine kinase signaling pathway		18	0	ENSP00000220592,ENSP00000264657,ENSP00000293328,ENSP00000304895,ENSP00000305133,ENSP00000336783,ENSP00000338020,ENSP00000341208,ENSP00000343204,ENSP00000354394,ENSP00000362287,ENSP00000362300,ENSP00000362306,ENSP00000371067,ENSP00000379144,ENSP00000391676,ENSP00000401946,ENSP00000425561	EIF2C1,EIF2C2,EIF2C3,EIF2C4,EIF4E,EIF4G1,IRS1,JAK1,JAK2,JAK3,SOCS5,STAT1,STAT3,STAT5A,STAT5B,TNRC6A,TNRC6B,TNRC6C
	GO.0060396	growth hormone receptor signaling pathway		7	0	ENSP00000264657,ENSP00000293328,ENSP00000304895,ENSP00000341208,ENSP00000354394,ENSP00000371067,ENSP00000391676	IRS1,JAK2,JAK3,STAT1,STAT3,STAT5A,STAT5B
	GO.0010033	response to organic substance		30	0	ENSP00000171111,ENSP00000216223,ENSP00000220592,ENSP00000231449,ENSP00000262455,ENSP00000264657,ENSP00000266987,ENSP00000293328,ENSP00000300134,ENSP00000304895,ENSP00000305133,ENSP00000336783,ENSP00000338020,ENSP00000343204,ENSP00000343745,ENSP00000350894,ENSP00000354394,ENSP00000360730,ENSP00000362287,ENSP00000362300,ENSP00000362306,ENSP00000362608,ENSP00000363318,ENSP00000371067,ENSP00000379144…	DICER1,EIF2C1,EIF2C2,EIF2C3,EIF2C4,EIF4E,EIF4G1,ERP44,IFI30,IL13RA1,IL2RB,IL2RG,IL4,IRS1,JAK1,JAK2,JAK3,KEAP1,NFE2L2,PIM1,SERPINH1,SOCS5,STAT1,STAT3,STAT5B,STAT6,TARBP2,TNRC6A,TNRC6B,TNRC6C
	GO.0071378	cellular response to growth hormone stimulus		7	0	ENSP00000264657,ENSP00000293328,ENSP00000304895,ENSP00000341208,ENSP00000354394,ENSP00000371067,ENSP00000391676	IRS1,JAK2,JAK3,STAT1,STAT3,STAT5A,STAT5B
	GO.1901699	cellular response to nitrogen compound		16	0	ENSP00000220592,ENSP00000264657,ENSP00000266987,ENSP00000293328,ENSP00000304895,ENSP00000338020,ENSP00000340944,ENSP00000341208,ENSP00000343745,ENSP00000354394,ENSP00000362287,ENSP00000362300,ENSP00000362306,ENSP00000371067,ENSP00000391676,ENSP00000425561	DICER1,EIF2C1,EIF2C2,EIF2C3,EIF2C4,EIF4E,EIF4G1,IRS1,JAK2,JAK3,PTPN11,STAT1,STAT3,STAT5A,STAT5B,TARBP2
	GO.0070669	response to interleukin-2		5	0	ENSP00000216223,ENSP00000293328,ENSP00000343204,ENSP00000363318,ENSP00000391676	IL2RB,IL2RG,JAK1,JAK3,STAT5B
	GO.0034248	regulation of cellular amide metabolic process		13	0	ENSP00000220592,ENSP00000265192,ENSP00000266987,ENSP00000302768,ENSP00000313007,ENSP00000336783,ENSP00000338020,ENSP00000362287,ENSP00000362300,ENSP00000362306,ENSP00000379144,ENSP00000380252,ENSP00000401946	EIF2C1,EIF2C2,EIF2C3,EIF2C4,EIF4G1,NFE2L2,PABPC1,PAIP1,PAIP2,TARBP2,TNRC6A,TNRC6B,TNRC6C
	GO.0035196	production of miRNAs involved in gene silencing by miRNA		6	0	ENSP00000220592,ENSP00000266987,ENSP00000343745,ENSP00000362287,ENSP00000362300,ENSP00000362306	DICER1,EIF2C1,EIF2C2,EIF2C3,EIF2C4,TARBP2
	GO.0010608	posttranscriptional regulation of gene expression		13	0	ENSP00000220592,ENSP00000265192,ENSP00000266987,ENSP00000302768,ENSP00000313007,ENSP00000336783,ENSP00000338020,ENSP00000343745,ENSP00000362287,ENSP00000362300,ENSP00000362306,ENSP00000379144,ENSP00000401946	DICER1,EIF2C1,EIF2C2,EIF2C3,EIF2C4,EIF4G1,PABPC1,PAIP1,PAIP2,TARBP2,TNRC6A,TNRC6B,TNRC6C
	GO.0006952	defense response		22	0	ENSP00000170630,ENSP00000220592,ENSP00000264657,ENSP00000300134,ENSP00000304895,ENSP00000304915,ENSP00000327850,ENSP00000336783,ENSP00000338020,ENSP00000340944,ENSP00000343204,ENSP00000343745,ENSP00000354394,ENSP00000362287,ENSP00000362300,ENSP00000362306,ENSP00000371067,ENSP00000379144,ENSP00000384886,ENSP00000391676,ENSP00000401946,ENSP00000425561	DICER1,EIF2C1,EIF2C2,EIF2C3,EIF2C4,EIF4E,EIF4G1,IFI30,IL13,IL4R,IRS1,JAK1,JAK2,JAK3,NFATC1,PTPN11,STAT1,STAT3,STAT6,TNRC6A,TNRC6B,TNRC6C
	GO.0006417	regulation of translation		12	0	ENSP00000220592,ENSP00000265192,ENSP00000266987,ENSP00000302768,ENSP00000313007,ENSP00000336783,ENSP00000338020,ENSP00000362287,ENSP00000362300,ENSP00000362306,ENSP00000379144,ENSP00000401946	EIF2C1,EIF2C2,EIF2C3,EIF2C4,EIF4G1,PABPC1,PAIP1,PAIP2,TARBP2,TNRC6A,TNRC6B,TNRC6C
	GO.0035771	interleukin-4-mediated signaling pathway		4	0	ENSP00000170630,ENSP00000300134,ENSP00000363318,ENSP00000391676	IL2RG,IL4R,JAK3,STAT6
	GO.0038095	Fc-epsilon receptor signaling pathway		10	0	ENSP00000220592,ENSP00000304895,ENSP00000327850,ENSP00000336783,ENSP00000340944,ENSP00000362287,ENSP00000362300,ENSP00000362306,ENSP00000379144,ENSP00000401946	EIF2C1,EIF2C2,EIF2C3,EIF2C4,IRS1,NFATC1,PTPN11,TNRC6A,TNRC6B,TNRC6C
	GO.0007259	JAK-STAT cascade		7	0	ENSP00000264657,ENSP00000293328,ENSP00000304895,ENSP00000305133,ENSP00000341208,ENSP00000354394,ENSP00000371067	IRS1,JAK2,SOCS5,STAT1,STAT3,STAT5A,STAT5B
	GO.0017148	negative regulation of translation		8	0	ENSP00000220592,ENSP00000265192,ENSP00000336783,ENSP00000362287,ENSP00000362300,ENSP00000362306,ENSP00000379144,ENSP00000425561	EIF2C1,EIF2C2,EIF2C3,EIF2C4,EIF4E,PAIP2,TNRC6A,TNRC6C
	GO.0048015	phosphatidylinositol-mediated signaling		9	0	ENSP00000220592,ENSP00000304895,ENSP00000336783,ENSP00000340944,ENSP00000362287,ENSP00000362300,ENSP00000362306,ENSP00000379144,ENSP00000401946	EIF2C1,EIF2C2,EIF2C3,EIF2C4,IRS1,PTPN11,TNRC6A,TNRC6B,TNRC6C
	GO.0007173	epidermal growth factor receptor signaling pathway		10	0	ENSP00000220592,ENSP00000304895,ENSP00000305133,ENSP00000336783,ENSP00000340944,ENSP00000362287,ENSP00000362300,ENSP00000362306,ENSP00000379144,ENSP00000401946	EIF2C1,EIF2C2,EIF2C3,EIF2C4,IRS1,PTPN11,SOCS5,TNRC6A,TNRC6B,TNRC6C
	GO.0070670	response to interleukin-4		6	0	ENSP00000170630,ENSP00000171111,ENSP00000293328,ENSP00000300134,ENSP00000363318,ENSP00000391676	IL2RG,IL4R,JAK3,KEAP1,STAT5B,STAT6
	GO.0043043	peptide biosynthetic process		12	0	ENSP00000053468,ENSP00000220592,ENSP00000241600,ENSP00000265498,ENSP00000272418,ENSP00000302768,ENSP00000313007,ENSP00000338020,ENSP00000361206,ENSP00000362036,ENSP00000382250,ENSP00000425561	EIF2C2,EIF4E,EIF4G1,MGST2,MRPS10,MRPS16,MRPS18A,MRPS2,MRPS5,MRPS6,PABPC1,PAIP1
	GO.0071359	cellular response to dsRNA		6	0	ENSP00000220592,ENSP00000266987,ENSP00000343745,ENSP00000362287,ENSP00000362300,ENSP00000362306	DICER1,EIF2C1,EIF2C2,EIF2C3,EIF2C4,TARBP2
	GO.0045087	innate immune response		17	0	ENSP00000220592,ENSP00000231449,ENSP00000300134,ENSP00000304895,ENSP00000327850,ENSP00000336783,ENSP00000340944,ENSP00000343204,ENSP00000354394,ENSP00000362287,ENSP00000362300,ENSP00000362306,ENSP00000371067,ENSP00000379144,ENSP00000384886,ENSP00000391676,ENSP00000401946	EIF2C1,EIF2C2,EIF2C3,EIF2C4,IFI30,IL4,IRS1,JAK1,JAK2,JAK3,NFATC1,PTPN11,STAT1,STAT6,TNRC6A,TNRC6B,TNRC6C
	GO.0007166	cell surface receptor signaling pathway		24	0	ENSP00000170630,ENSP00000216223,ENSP00000220592,ENSP00000231449,ENSP00000264657,ENSP00000265846,ENSP00000293328,ENSP00000300134,ENSP00000304895,ENSP00000327850,ENSP00000336783,ENSP00000338020,ENSP00000341208,ENSP00000343204,ENSP00000362287,ENSP00000362300,ENSP00000362306,ENSP00000363318,ENSP00000371067,ENSP00000379144,ENSP00000384886,ENSP00000391676,ENSP00000401946,ENSP00000425561	ADAP1,EIF2C1,EIF2C2,EIF2C3,EIF2C4,EIF4E,EIF4G1,IFI30,IL2RB,IL2RG,IL4,IL4R,IRS1,JAK1,JAK2,JAK3,NFATC1,STAT3,STAT5A,STAT5B,STAT6,TNRC6A,TNRC6B,TNRC6C
	GO.0006413	translational initiation		10	0	ENSP00000053468,ENSP00000220592,ENSP00000272418,ENSP00000302768,ENSP00000313007,ENSP00000338020,ENSP00000361206,ENSP00000362036,ENSP00000382250,ENSP00000425561	EIF2C2,EIF4E,EIF4G1,MRPS10,MRPS16,MRPS18A,MRPS5,MRPS6,PABPC1,PAIP1
	GO.0008543	fibroblast growth factor receptor signaling pathway		9	0	ENSP00000220592,ENSP00000304895,ENSP00000336783,ENSP00000340944,ENSP00000362287,ENSP00000362300,ENSP00000362306,ENSP00000379144,ENSP00000401946	EIF2C1,EIF2C2,EIF2C3,EIF2C4,IRS1,PTPN11,TNRC6A,TNRC6B,TNRC6C
	GO.0043331	response to dsRNA		7	0	ENSP00000220592,ENSP00000266987,ENSP00000343745,ENSP00000354394,ENSP00000362287,ENSP00000362300,ENSP00000362306	DICER1,EIF2C1,EIF2C2,EIF2C3,EIF2C4,STAT1,TARBP2
	GO.0043603	cellular amide metabolic process		14	0	ENSP00000053468,ENSP00000220592,ENSP00000241600,ENSP00000265498,ENSP00000272418,ENSP00000293328,ENSP00000302768,ENSP00000313007,ENSP00000338020,ENSP00000341208,ENSP00000361206,ENSP00000362036,ENSP00000382250,ENSP00000425561	EIF2C2,EIF4E,EIF4G1,MGST2,MRPS10,MRPS16,MRPS18A,MRPS2,MRPS5,MRPS6,PABPC1,PAIP1,STAT5A,STAT5B
	GO.1901698	response to nitrogen compound		16	0	ENSP00000220592,ENSP00000264657,ENSP00000266987,ENSP00000293328,ENSP00000304895,ENSP00000304915,ENSP00000338020,ENSP00000340944,ENSP00000341208,ENSP00000343745,ENSP00000362287,ENSP00000362300,ENSP00000362306,ENSP00000371067,ENSP00000391676,ENSP00000425561	DICER1,EIF2C1,EIF2C2,EIF2C3,EIF2C4,EIF4E,EIF4G1,IL13,IRS1,JAK2,JAK3,PTPN11,STAT3,STAT5A,STAT5B,TARBP2
	GO.0006412	translation		11	0	ENSP00000053468,ENSP00000220592,ENSP00000241600,ENSP00000272418,ENSP00000302768,ENSP00000313007,ENSP00000338020,ENSP00000361206,ENSP00000362036,ENSP00000382250,ENSP00000425561	EIF2C2,EIF4E,EIF4G1,MRPS10,MRPS16,MRPS18A,MRPS2,MRPS5,MRPS6,PABPC1,PAIP1
	GO.0044344	cellular response to fibroblast growth factor stimulus		9	0	ENSP00000220592,ENSP00000304895,ENSP00000336783,ENSP00000340944,ENSP00000362287,ENSP00000362300,ENSP00000362306,ENSP00000379144,ENSP00000401946	EIF2C1,EIF2C2,EIF2C3,EIF2C4,IRS1,PTPN11,TNRC6A,TNRC6B,TNRC6C
	GO.0048523	negative regulation of cellular process		32	0	ENSP00000170630,ENSP00000216223,ENSP00000220592,ENSP00000231449,ENSP00000264657,ENSP00000265192,ENSP00000266987,ENSP00000274711,ENSP00000293328,ENSP00000300134,ENSP00000304895,ENSP00000304915,ENSP00000305133,ENSP00000313007,ENSP00000324857,ENSP00000336783,ENSP00000340944,ENSP00000341208,ENSP00000343745,ENSP00000350894,ENSP00000354394,ENSP00000362287,ENSP00000362300,ENSP00000362306,ENSP00000362390…	DICER1,EIF2C1,EIF2C2,EIF2C3,EIF2C4,EIF4E,IFI30,IL13,IL2RB,IL4,IL4R,IRS1,JAK2,JAK3,LRRTM2,NFE2L2,PABPC1,PAIP2,PIM1,PTPN11,SEMA6D,SERPINH1,SOCS5,STAT1,STAT3,STAT5A,STAT5B,STAT6,TARBP2,TBX22,TNRC6A,TNRC6C
	GO.0042221	response to chemical		31	0	ENSP00000171111,ENSP00000216223,ENSP00000220592,ENSP00000262455,ENSP00000264657,ENSP00000265498,ENSP00000266987,ENSP00000293328,ENSP00000300134,ENSP00000304895,ENSP00000305133,ENSP00000324857,ENSP00000336783,ENSP00000338020,ENSP00000343204,ENSP00000343745,ENSP00000350894,ENSP00000354394,ENSP00000360730,ENSP00000362287,ENSP00000362300,ENSP00000362306,ENSP00000362608,ENSP00000363318,ENSP00000371067…	DICER1,EIF2C1,EIF2C2,EIF2C3,EIF2C4,EIF4E,EIF4G1,ERP44,IFI30,IL13RA1,IL2RB,IL2RG,IRS1,JAK1,JAK2,JAK3,KEAP1,MGST2,NFE2L2,PIM1,SEMA6D,SERPINH1,SOCS5,STAT1,STAT3,STAT5B,STAT6,TARBP2,TNRC6A,TNRC6B,TNRC6C
	GO.0048519	negative regulation of biological process		33	1e-05	ENSP00000170630,ENSP00000216223,ENSP00000220592,ENSP00000231449,ENSP00000264657,ENSP00000265192,ENSP00000266987,ENSP00000274711,ENSP00000293328,ENSP00000300134,ENSP00000304895,ENSP00000304915,ENSP00000305133,ENSP00000313007,ENSP00000324857,ENSP00000336783,ENSP00000340944,ENSP00000341208,ENSP00000343745,ENSP00000350894,ENSP00000354394,ENSP00000362287,ENSP00000362300,ENSP00000362306,ENSP00000362390…	DICER1,EIF2C1,EIF2C2,EIF2C3,EIF2C4,EIF4E,IFI30,IL13,IL2RB,IL4,IL4R,IRS1,JAK2,JAK3,LRRTM2,NFE2L2,PABPC1,PAIP2,PIM1,PTPN11,SEMA6D,SERPINH1,SOCS5,STAT1,STAT3,STAT5A,STAT5B,STAT6,TARBP2,TBX22,TNRC6A,TNRC6B,TNRC6C
	GO.0000289	nuclear-transcribed mRNA poly(A) tail shortening		5	1e-05	ENSP00000302768,ENSP00000313007,ENSP00000338020,ENSP00000370345,ENSP00000425561	EIF4E,EIF4G1,PABPC1,PAIP1,PAN3
	GO.0045623	negative regulation of T-helper cell differentiation		4	1e-05	ENSP00000170630,ENSP00000231449,ENSP00000305133,ENSP00000391676	IL4,IL4R,JAK3,SOCS5
	GO.0010467	gene expression		32	1e-05	ENSP00000053468,ENSP00000171111,ENSP00000220592,ENSP00000241600,ENSP00000264657,ENSP00000266987,ENSP00000272418,ENSP00000293328,ENSP00000300134,ENSP00000302768,ENSP00000312436,ENSP00000313007,ENSP00000327850,ENSP00000336783,ENSP00000338020,ENSP00000341208,ENSP00000343745,ENSP00000345393,ENSP00000350894,ENSP00000354394,ENSP00000361206,ENSP00000362036,ENSP00000362287,ENSP00000362300,ENSP00000362306…	DICER1,EIF2C1,EIF2C2,EIF2C3,EIF2C4,EIF4E,EIF4G1,JAK2,KEAP1,MAFF,MRPS10,MRPS16,MRPS18A,MRPS2,MRPS5,MRPS6,NFATC1,NFE2,PABPC1,PAIP1,PAN3,SERPINH1,STAT1,STAT3,STAT5A,STAT5B,STAT6,TARBP2,TBX22,TNRC6A,TNRC6B,TNRC6C
	GO.0009719	response to endogenous stimulus		19	1e-05	ENSP00000170630,ENSP00000171111,ENSP00000220592,ENSP00000264657,ENSP00000293328,ENSP00000304895,ENSP00000304915,ENSP00000336783,ENSP00000338020,ENSP00000341208,ENSP00000354394,ENSP00000362287,ENSP00000362300,ENSP00000362306,ENSP00000371067,ENSP00000379144,ENSP00000391676,ENSP00000401946,ENSP00000425561	EIF2C1,EIF2C2,EIF2C3,EIF2C4,EIF4E,EIF4G1,IL13,IL4R,IRS1,JAK2,JAK3,KEAP1,STAT1,STAT3,STAT5A,STAT5B,TNRC6A,TNRC6B,TNRC6C
	GO.0048011	neurotrophin TRK receptor signaling pathway	yes	10	1e-05	ENSP00000220592,ENSP00000264657,ENSP00000304895,ENSP00000336783,ENSP00000340944,ENSP00000362287,ENSP00000362300,ENSP00000362306,ENSP00000379144,ENSP00000401946	EIF2C1,EIF2C2,EIF2C3,EIF2C4,IRS1,PTPN11,STAT3,TNRC6A,TNRC6B,TNRC6C
	GO.0010629	negative regulation of gene expression		19	1e-05	ENSP00000171111,ENSP00000220592,ENSP00000231449,ENSP00000264657,ENSP00000265192,ENSP00000266987,ENSP00000300134,ENSP00000313007,ENSP00000336783,ENSP00000343745,ENSP00000354394,ENSP00000362287,ENSP00000362300,ENSP00000362306,ENSP00000362390,ENSP00000362608,ENSP00000379144,ENSP00000401946,ENSP00000425561	DICER1,EIF2C1,EIF2C2,EIF2C3,EIF2C4,EIF4E,IL4,KEAP1,PABPC1,PAIP2,PIM1,STAT1,STAT3,STAT6,TARBP2,TBX22,TNRC6A,TNRC6B,TNRC6C
	GO.0071353	cellular response to interleukin-4		5	1e-05	ENSP00000170630,ENSP00000171111,ENSP00000300134,ENSP00000363318,ENSP00000391676	IL2RG,IL4R,JAK3,KEAP1,STAT6
	GO.0060213	positive regulation of nuclear-transcribed mRNA poly(A) tail shortening		4	1e-05	ENSP00000220592,ENSP00000313007,ENSP00000336783,ENSP00000401946	EIF2C2,PABPC1,TNRC6B,TNRC6C
	GO.0071495	cellular response to endogenous stimulus		16	2e-05	ENSP00000220592,ENSP00000264657,ENSP00000293328,ENSP00000304895,ENSP00000336783,ENSP00000338020,ENSP00000341208,ENSP00000354394,ENSP00000362287,ENSP00000362300,ENSP00000362306,ENSP00000371067,ENSP00000379144,ENSP00000391676,ENSP00000401946,ENSP00000425561	EIF2C1,EIF2C2,EIF2C3,EIF2C4,EIF4E,EIF4G1,IRS1,JAK2,JAK3,STAT1,STAT3,STAT5A,STAT5B,TNRC6A,TNRC6B,TNRC6C
	GO.0071375	cellular response to peptide hormone stimulus		10	2e-05	ENSP00000264657,ENSP00000293328,ENSP00000304895,ENSP00000338020,ENSP00000340944,ENSP00000341208,ENSP00000354394,ENSP00000371067,ENSP00000391676,ENSP00000425561	EIF4E,EIF4G1,IRS1,JAK2,JAK3,PTPN11,STAT1,STAT3,STAT5A,STAT5B
	GO.0010605	negative regulation of macromolecule metabolic process		23	2e-05	ENSP00000171111,ENSP00000220592,ENSP00000231449,ENSP00000264657,ENSP00000265192,ENSP00000266987,ENSP00000274711,ENSP00000300134,ENSP00000305133,ENSP00000313007,ENSP00000336783,ENSP00000343745,ENSP00000350894,ENSP00000354394,ENSP00000362287,ENSP00000362300,ENSP00000362306,ENSP00000362390,ENSP00000362608,ENSP00000379144,ENSP00000391676,ENSP00000401946,ENSP00000425561	DICER1,EIF2C1,EIF2C2,EIF2C3,EIF2C4,EIF4E,IL4,JAK3,KEAP1,LRRTM2,PABPC1,PAIP2,PIM1,SERPINH1,SOCS5,STAT1,STAT3,STAT6,TARBP2,TBX22,TNRC6A,TNRC6B,TNRC6C
	GO.0014070	response to organic cyclic compound		14	3e-05	ENSP00000170630,ENSP00000171111,ENSP00000220592,ENSP00000231449,ENSP00000264657,ENSP00000266987,ENSP00000293328,ENSP00000304915,ENSP00000343745,ENSP00000362287,ENSP00000362300,ENSP00000362306,ENSP00000362608,ENSP00000371067	DICER1,EIF2C1,EIF2C2,EIF2C3,EIF2C4,IL13,IL4,IL4R,JAK2,KEAP1,PIM1,STAT3,STAT5B,TARBP2
	GO.0035087	siRNA loading onto RISC involved in RNA interference		3	4e-05	ENSP00000220592,ENSP00000266987,ENSP00000343745	DICER1,EIF2C2,TARBP2
	GO.0038110	interleukin-2-mediated signaling pathway		3	4e-05	ENSP00000216223,ENSP00000343204,ENSP00000363318	IL2RB,IL2RG,JAK1
	GO.0071352	cellular response to interleukin-2		3	4e-05	ENSP00000216223,ENSP00000343204,ENSP00000363318	IL2RB,IL2RG,JAK1
	GO.2000113	negative regulation of cellular macromolecule biosynthetic process		17	5e-05	ENSP00000171111,ENSP00000220592,ENSP00000231449,ENSP00000264657,ENSP00000265192,ENSP00000300134,ENSP00000336783,ENSP00000343745,ENSP00000354394,ENSP00000362287,ENSP00000362300,ENSP00000362306,ENSP00000362390,ENSP00000362608,ENSP00000379144,ENSP00000391676,ENSP00000425561	DICER1,EIF2C1,EIF2C2,EIF2C3,EIF2C4,EIF4E,IL4,JAK3,KEAP1,PAIP2,PIM1,STAT1,STAT3,STAT6,TBX22,TNRC6A,TNRC6C
	GO.0035556	intracellular signal transduction		20	6e-05	ENSP00000170630,ENSP00000220592,ENSP00000264657,ENSP00000293328,ENSP00000304895,ENSP00000305133,ENSP00000315659,ENSP00000327850,ENSP00000336783,ENSP00000340944,ENSP00000341208,ENSP00000343204,ENSP00000354394,ENSP00000362287,ENSP00000362300,ENSP00000362306,ENSP00000371067,ENSP00000379144,ENSP00000391676,ENSP00000401946	DNMBP,EIF2C1,EIF2C2,EIF2C3,EIF2C4,IL4R,IRS1,JAK1,JAK2,JAK3,NFATC1,PTPN11,SOCS5,STAT1,STAT3,STAT5A,STAT5B,TNRC6A,TNRC6B,TNRC6C
	GO.0006955	immune response		17	7e-05	ENSP00000220592,ENSP00000304895,ENSP00000304915,ENSP00000327850,ENSP00000336783,ENSP00000340944,ENSP00000343204,ENSP00000354394,ENSP00000362287,ENSP00000362300,ENSP00000362306,ENSP00000363318,ENSP00000371067,ENSP00000379144,ENSP00000384886,ENSP00000391676,ENSP00000401946	EIF2C1,EIF2C2,EIF2C3,EIF2C4,IFI30,IL13,IL2RG,IRS1,JAK1,JAK2,JAK3,NFATC1,PTPN11,STAT1,TNRC6A,TNRC6B,TNRC6C
	GO.0007219	Notch signaling pathway		7	7e-05	ENSP00000220592,ENSP00000336783,ENSP00000362287,ENSP00000362300,ENSP00000362306,ENSP00000379144,ENSP00000401946	EIF2C1,EIF2C2,EIF2C3,EIF2C4,TNRC6A,TNRC6B,TNRC6C
	GO.0002697	regulation of immune effector process		10	0.00011	ENSP00000053468,ENSP00000170630,ENSP00000241600,ENSP00000266987,ENSP00000293328,ENSP00000300134,ENSP00000304915,ENSP00000305133,ENSP00000341208,ENSP00000391676	IL13,IL4R,JAK3,MRPS10,MRPS2,SOCS5,STAT5A,STAT5B,STAT6,TARBP2
	GO.0006950	response to stress		27	0.00014	ENSP00000053468,ENSP00000170630,ENSP00000171111,ENSP00000220592,ENSP00000241600,ENSP00000262455,ENSP00000264657,ENSP00000300134,ENSP00000304895,ENSP00000304915,ENSP00000312436,ENSP00000327850,ENSP00000336783,ENSP00000338020,ENSP00000343204,ENSP00000343745,ENSP00000345393,ENSP00000350894,ENSP00000354394,ENSP00000362287,ENSP00000362300,ENSP00000362306,ENSP00000380252,ENSP00000384886,ENSP00000391676…	DICER1,EIF2C1,EIF2C2,EIF2C3,EIF2C4,EIF4E,EIF4G1,ERP44,IFI30,IL13,IL4R,IRS1,JAK1,JAK3,KEAP1,MAFF,MRPS10,MRPS2,NFATC1,NFE2,NFE2L2,SERPINH1,STAT1,STAT3,STAT6,TNRC6B,TNRC6C
	GO.0043170	macromolecule metabolic process		41	0.00016	ENSP00000053468,ENSP00000171111,ENSP00000220592,ENSP00000231449,ENSP00000241600,ENSP00000261234,ENSP00000262455,ENSP00000264657,ENSP00000266987,ENSP00000272418,ENSP00000293328,ENSP00000296127,ENSP00000300134,ENSP00000302768,ENSP00000305133,ENSP00000312436,ENSP00000313007,ENSP00000327850,ENSP00000336783,ENSP00000338020,ENSP00000340944,ENSP00000341208,ENSP00000343204,ENSP00000343745,ENSP00000345393…	ALG11,DICER1,EIF2C1,EIF2C2,EIF2C3,EIF2C4,EIF4E,EIF4G1,ERP44,IL4,JAK1,JAK2,JAK3,KEAP1,LONRF1,MAFF,MRPS10,MRPS16,MRPS18A,MRPS2,MRPS5,MRPS6,NFATC1,NFE2,PABPC1,PAIP1,PTPN11,SERPINH1,SOCS5,STAT1,STAT3,STAT5A,STAT5B,STAT6,TARBP2,TBX22,TMEM5,TNRC6A,TNRC6B,TNRC6C,ZDHHC3
	GO.0002376	immune system process		20	0.0002	ENSP00000220592,ENSP00000231449,ENSP00000293328,ENSP00000304895,ENSP00000304915,ENSP00000327850,ENSP00000341208,ENSP00000343204,ENSP00000343745,ENSP00000354394,ENSP00000362287,ENSP00000362300,ENSP00000362306,ENSP00000363318,ENSP00000371067,ENSP00000379144,ENSP00000384886,ENSP00000391676,ENSP00000401946,ENSP00000427900	DICER1,EIF2C1,EIF2C2,EIF2C3,EIF2C4,IFI30,IL13,IL2RG,IL4,IRS1,JAK1,JAK2,JAK3,KIF13B,NFATC1,STAT1,STAT5A,STAT5B,TNRC6A,TNRC6B
	GO.0042104	positive regulation of activated T cell proliferation		4	0.00024	ENSP00000231449,ENSP00000293328,ENSP00000341208,ENSP00000391676	IL4,JAK3,STAT5A,STAT5B
	GO.0051241	negative regulation of multicellular organismal process		14	0.00026	ENSP00000170630,ENSP00000231449,ENSP00000264657,ENSP00000293328,ENSP00000304915,ENSP00000305133,ENSP00000340944,ENSP00000341208,ENSP00000343745,ENSP00000354394,ENSP00000371067,ENSP00000380252,ENSP00000391676,ENSP00000425561	DICER1,EIF4E,IL13,IL4,IL4R,JAK2,JAK3,NFE2L2,PTPN11,SOCS5,STAT1,STAT3,STAT5A,STAT5B
	GO.0060334	regulation of interferon-gamma-mediated signaling pathway		4	0.00028	ENSP00000340944,ENSP00000343204,ENSP00000354394,ENSP00000371067	JAK1,JAK2,PTPN11,STAT1
	GO.0050867	positive regulation of cell activation		8	0.00033	ENSP00000170630,ENSP00000293328,ENSP00000300134,ENSP00000304915,ENSP00000305133,ENSP00000340944,ENSP00000341208,ENSP00000371067	IL13,IL4R,JAK2,PTPN11,SOCS5,STAT5A,STAT5B,STAT6
	GO.0032543	mitochondrial translation		6	0.00035	ENSP00000053468,ENSP00000241600,ENSP00000272418,ENSP00000361206,ENSP00000362036,ENSP00000382250	MRPS10,MRPS16,MRPS18A,MRPS2,MRPS5,MRPS6
	GO.0071407	cellular response to organic cyclic compound		9	0.00038	ENSP00000171111,ENSP00000220592,ENSP00000266987,ENSP00000343745,ENSP00000362287,ENSP00000362300,ENSP00000362306,ENSP00000362608,ENSP00000371067	DICER1,EIF2C1,EIF2C2,EIF2C3,EIF2C4,JAK2,KEAP1,PIM1,TARBP2
	GO.0009892	negative regulation of metabolic process		22	0.00039	ENSP00000171111,ENSP00000220592,ENSP00000265192,ENSP00000266987,ENSP00000274711,ENSP00000300134,ENSP00000304915,ENSP00000305133,ENSP00000313007,ENSP00000336783,ENSP00000343745,ENSP00000350894,ENSP00000354394,ENSP00000362287,ENSP00000362300,ENSP00000362306,ENSP00000362390,ENSP00000362608,ENSP00000379144,ENSP00000391676,ENSP00000401946,ENSP00000425561	DICER1,EIF2C1,EIF2C2,EIF2C3,EIF2C4,EIF4E,IL13,JAK3,KEAP1,LRRTM2,PABPC1,PAIP2,PIM1,SERPINH1,SOCS5,STAT1,STAT6,TARBP2,TBX22,TNRC6A,TNRC6B,TNRC6C
	GO.0030856	regulation of epithelial cell differentiation		6	0.00042	ENSP00000171111,ENSP00000293328,ENSP00000304915,ENSP00000341208,ENSP00000345393,ENSP00000354394	IL13,KEAP1,MAFF,STAT1,STAT5A,STAT5B
	GO.2000026	regulation of multicellular organismal development		17	0.00045	ENSP00000170630,ENSP00000171111,ENSP00000264657,ENSP00000274711,ENSP00000293328,ENSP00000300134,ENSP00000304915,ENSP00000305133,ENSP00000338020,ENSP00000341208,ENSP00000343745,ENSP00000345393,ENSP00000354394,ENSP00000380252,ENSP00000391676,ENSP00000425561,ENSP00000427900	DICER1,EIF4E,EIF4G1,IL13,IL4R,JAK3,KEAP1,KIF13B,LRRTM2,MAFF,NFE2L2,SOCS5,STAT1,STAT3,STAT5A,STAT5B,STAT6
	GO.0016246	RNA interference		3	0.00045	ENSP00000220592,ENSP00000266987,ENSP00000343745	DICER1,EIF2C2,TARBP2
	GO.0060333	interferon-gamma-mediated signaling pathway		5	0.00047	ENSP00000340944,ENSP00000343204,ENSP00000354394,ENSP00000371067,ENSP00000384886	IFI30,JAK1,JAK2,PTPN11,STAT1
	GO.0006402	mRNA catabolic process		7	0.00051	ENSP00000302768,ENSP00000313007,ENSP00000338020,ENSP00000362287,ENSP00000362300,ENSP00000362306,ENSP00000425561	EIF2C1,EIF2C3,EIF2C4,EIF4E,EIF4G1,PABPC1,PAIP1
	GO.0002639	positive regulation of immunoglobulin production		4	0.00053	ENSP00000170630,ENSP00000231449,ENSP00000300134,ENSP00000304915	IL13,IL4,IL4R,STAT6
	GO.0045582	positive regulation of T cell differentiation		5	0.00053	ENSP00000170630,ENSP00000231449,ENSP00000293328,ENSP00000305133,ENSP00000341208	IL4,IL4R,SOCS5,STAT5A,STAT5B
	GO.0019538	protein metabolic process		28	0.00057	ENSP00000053468,ENSP00000171111,ENSP00000220592,ENSP00000231449,ENSP00000241600,ENSP00000261234,ENSP00000262455,ENSP00000272418,ENSP00000296127,ENSP00000302768,ENSP00000305133,ENSP00000313007,ENSP00000338020,ENSP00000340944,ENSP00000341208,ENSP00000343204,ENSP00000350894,ENSP00000361206,ENSP00000362036,ENSP00000362608,ENSP00000370345,ENSP00000371067,ENSP00000380252,ENSP00000381298,ENSP00000382250…	ALG11,EIF2C2,EIF4E,EIF4G1,ERP44,IL4,JAK1,JAK2,JAK3,KEAP1,LONRF1,MRPS10,MRPS16,MRPS18A,MRPS2,MRPS5,MRPS6,NFE2L2,PABPC1,PAIP1,PAN3,PIM1,PTPN11,SERPINH1,SOCS5,STAT5A,TMEM5,ZDHHC3
	GO.0009893	positive regulation of metabolic process		26	0.00058	ENSP00000053468,ENSP00000220592,ENSP00000241600,ENSP00000264657,ENSP00000265498,ENSP00000265846,ENSP00000266987,ENSP00000300134,ENSP00000302768,ENSP00000304895,ENSP00000304915,ENSP00000305133,ENSP00000312436,ENSP00000313007,ENSP00000315659,ENSP00000327850,ENSP00000336783,ENSP00000340944,ENSP00000341208,ENSP00000343745,ENSP00000354394,ENSP00000362300,ENSP00000362608,ENSP00000371067,ENSP00000380252…	ADAP1,DICER1,DNMBP,EIF2C1,EIF2C2,IL13,IRS1,JAK2,MGST2,MRPS10,MRPS2,NFATC1,NFE2,NFE2L2,PABPC1,PAIP1,PIM1,PTPN11,SOCS5,STAT1,STAT3,STAT5A,STAT6,TARBP2,TNRC6B,TNRC6C
	GO.0045625	regulation of T-helper 1 cell differentiation		3	0.00061	ENSP00000170630,ENSP00000305133,ENSP00000391676	IL4R,JAK3,SOCS5
	GO.0031325	positive regulation of cellular metabolic process		23	0.00067	ENSP00000053468,ENSP00000220592,ENSP00000241600,ENSP00000264657,ENSP00000266987,ENSP00000300134,ENSP00000302768,ENSP00000304895,ENSP00000304915,ENSP00000305133,ENSP00000312436,ENSP00000313007,ENSP00000327850,ENSP00000336783,ENSP00000340944,ENSP00000341208,ENSP00000343745,ENSP00000354394,ENSP00000362300,ENSP00000362608,ENSP00000371067,ENSP00000380252,ENSP00000401946	DICER1,EIF2C1,EIF2C2,IL13,IRS1,JAK2,MRPS10,MRPS2,NFATC1,NFE2,NFE2L2,PABPC1,PAIP1,PIM1,PTPN11,SOCS5,STAT1,STAT3,STAT5A,STAT6,TARBP2,TNRC6B,TNRC6C
	GO.0071363	cellular response to growth factor stimulus		11	0.00072	ENSP00000220592,ENSP00000264657,ENSP00000293328,ENSP00000304895,ENSP00000336783,ENSP00000340944,ENSP00000362287,ENSP00000362300,ENSP00000362306,ENSP00000379144,ENSP00000401946	EIF2C1,EIF2C2,EIF2C3,EIF2C4,IRS1,PTPN11,STAT3,STAT5B,TNRC6A,TNRC6B,TNRC6C
	GO.1903707	negative regulation of hemopoiesis		6	0.00083	ENSP00000170630,ENSP00000293328,ENSP00000305133,ENSP00000341208,ENSP00000380252,ENSP00000391676	IL4R,JAK3,NFE2L2,SOCS5,STAT5A,STAT5B
	GO.0051246	regulation of protein metabolic process		21	0.00084	ENSP00000220592,ENSP00000231449,ENSP00000265192,ENSP00000293328,ENSP00000302768,ENSP00000304915,ENSP00000305133,ENSP00000313007,ENSP00000336783,ENSP00000338020,ENSP00000340944,ENSP00000341208,ENSP00000350894,ENSP00000362287,ENSP00000362300,ENSP00000362306,ENSP00000362608,ENSP00000371067,ENSP00000379144,ENSP00000391676,ENSP00000401946	EIF2C1,EIF2C2,EIF2C3,EIF2C4,EIF4G1,IL13,IL4,JAK2,JAK3,PABPC1,PAIP1,PAIP2,PIM1,PTPN11,SERPINH1,SOCS5,STAT5A,STAT5B,TNRC6A,TNRC6B,TNRC6C
	GO.0031324	negative regulation of cellular metabolic process		20	0.00095	ENSP00000171111,ENSP00000220592,ENSP00000265192,ENSP00000266987,ENSP00000274711,ENSP00000300134,ENSP00000305133,ENSP00000313007,ENSP00000336783,ENSP00000343745,ENSP00000350894,ENSP00000354394,ENSP00000362287,ENSP00000362300,ENSP00000362306,ENSP00000362390,ENSP00000362608,ENSP00000379144,ENSP00000391676,ENSP00000425561	DICER1,EIF2C1,EIF2C2,EIF2C3,EIF2C4,EIF4E,JAK3,KEAP1,LRRTM2,PABPC1,PAIP2,PIM1,SERPINH1,SOCS5,STAT1,STAT6,TARBP2,TBX22,TNRC6A,TNRC6C
	GO.0002703	regulation of leukocyte mediated immunity		6	0.00106	ENSP00000170630,ENSP00000293328,ENSP00000300134,ENSP00000304915,ENSP00000341208,ENSP00000391676	IL13,IL4R,JAK3,STAT5A,STAT5B,STAT6
	GO.0002705	positive regulation of leukocyte mediated immunity		5	0.00106	ENSP00000170630,ENSP00000293328,ENSP00000300134,ENSP00000304915,ENSP00000341208	IL13,IL4R,STAT5A,STAT5B,STAT6
	GO.0031331	positive regulation of cellular catabolic process		9	0.00106	ENSP00000053468,ENSP00000171111,ENSP00000220592,ENSP00000241600,ENSP00000304895,ENSP00000305133,ENSP00000313007,ENSP00000336783,ENSP00000401946	EIF2C2,IRS1,KEAP1,MRPS10,MRPS2,PABPC1,SOCS5,TNRC6B,TNRC6C
	GO.0044267	cellular protein metabolic process		25	0.00106	ENSP00000053468,ENSP00000171111,ENSP00000220592,ENSP00000241600,ENSP00000261234,ENSP00000262455,ENSP00000272418,ENSP00000296127,ENSP00000302768,ENSP00000305133,ENSP00000313007,ENSP00000338020,ENSP00000340944,ENSP00000341208,ENSP00000343204,ENSP00000361206,ENSP00000362036,ENSP00000362608,ENSP00000370345,ENSP00000371067,ENSP00000380252,ENSP00000382250,ENSP00000391676,ENSP00000425561,ENSP00000430236	ALG11,EIF2C2,EIF4E,EIF4G1,ERP44,JAK1,JAK2,JAK3,KEAP1,MRPS10,MRPS16,MRPS18A,MRPS2,MRPS5,MRPS6,NFE2L2,PABPC1,PAIP1,PAN3,PIM1,PTPN11,SOCS5,STAT5A,TMEM5,ZDHHC3
	GO.0051251	positive regulation of lymphocyte activation		7	0.00112	ENSP00000170630,ENSP00000293328,ENSP00000300134,ENSP00000304915,ENSP00000305133,ENSP00000340944,ENSP00000341208	IL13,IL4R,PTPN11,SOCS5,STAT5A,STAT5B,STAT6
	GO.0010628	positive regulation of gene expression		17	0.00113	ENSP00000220592,ENSP00000231449,ENSP00000264657,ENSP00000266987,ENSP00000300134,ENSP00000302768,ENSP00000312436,ENSP00000313007,ENSP00000327850,ENSP00000336783,ENSP00000341208,ENSP00000343745,ENSP00000354394,ENSP00000362300,ENSP00000371067,ENSP00000380252,ENSP00000401946	DICER1,EIF2C1,EIF2C2,IL4,JAK2,NFATC1,NFE2,NFE2L2,PABPC1,PAIP1,STAT1,STAT3,STAT5A,STAT6,TARBP2,TNRC6B,TNRC6C
	GO.0050865	regulation of cell activation		9	0.00113	ENSP00000170630,ENSP00000293328,ENSP00000300134,ENSP00000304915,ENSP00000305133,ENSP00000340944,ENSP00000341208,ENSP00000371067,ENSP00000391676	IL13,IL4R,JAK2,JAK3,PTPN11,SOCS5,STAT5A,STAT5B,STAT6
	GO.0002699	positive regulation of immune effector process		6	0.00124	ENSP00000170630,ENSP00000293328,ENSP00000300134,ENSP00000304915,ENSP00000305133,ENSP00000341208	IL13,IL4R,SOCS5,STAT5A,STAT5B,STAT6
	GO.2000112	regulation of cellular macromolecule biosynthetic process		26	0.00126	ENSP00000171111,ENSP00000220592,ENSP00000231449,ENSP00000264657,ENSP00000265192,ENSP00000266987,ENSP00000302768,ENSP00000304895,ENSP00000312436,ENSP00000313007,ENSP00000327850,ENSP00000336783,ENSP00000338020,ENSP00000343745,ENSP00000345393,ENSP00000354394,ENSP00000362287,ENSP00000362300,ENSP00000362306,ENSP00000362390,ENSP00000362608,ENSP00000371067,ENSP00000379144,ENSP00000380252,ENSP00000391676…	DICER1,EIF2C1,EIF2C2,EIF2C3,EIF2C4,EIF4G1,IL4,IRS1,JAK2,JAK3,KEAP1,MAFF,NFATC1,NFE2,NFE2L2,PABPC1,PAIP1,PAIP2,PIM1,STAT1,STAT3,TARBP2,TBX22,TNRC6A,TNRC6B,TNRC6C
	GO.0002700	regulation of production of molecular mediator of immune response		5	0.00158	ENSP00000170630,ENSP00000231449,ENSP00000300134,ENSP00000304915,ENSP00000391676	IL13,IL4,IL4R,JAK3,STAT6
	GO.0070124	mitochondrial translational initiation		5	0.00158	ENSP00000053468,ENSP00000272418,ENSP00000361206,ENSP00000362036,ENSP00000382250	MRPS10,MRPS16,MRPS18A,MRPS5,MRPS6
	GO.0070125	mitochondrial translational elongation		5	0.00158	ENSP00000053468,ENSP00000272418,ENSP00000361206,ENSP00000362036,ENSP00000382250	MRPS10,MRPS16,MRPS18A,MRPS5,MRPS6
	GO.0070126	mitochondrial translational termination		5	0.00158	ENSP00000053468,ENSP00000272418,ENSP00000361206,ENSP00000362036,ENSP00000382250	MRPS10,MRPS16,MRPS18A,MRPS5,MRPS6
	GO.0051249	regulation of lymphocyte activation		8	0.00164	ENSP00000170630,ENSP00000293328,ENSP00000300134,ENSP00000304915,ENSP00000305133,ENSP00000340944,ENSP00000341208,ENSP00000391676	IL13,IL4R,JAK3,PTPN11,SOCS5,STAT5A,STAT5B,STAT6
	GO.0044699	single-organism process		48	0.00174	ENSP00000053468,ENSP00000171111,ENSP00000216223,ENSP00000220592,ENSP00000231449,ENSP00000241600,ENSP00000261234,ENSP00000262455,ENSP00000264657,ENSP00000265192,ENSP00000265498,ENSP00000265846,ENSP00000266987,ENSP00000272418,ENSP00000274711,ENSP00000293328,ENSP00000296127,ENSP00000304895,ENSP00000312436,ENSP00000313007,ENSP00000315659,ENSP00000327850,ENSP00000336783,ENSP00000340944,ENSP00000341208…	ADAP1,ALG11,DICER1,DNMBP,EIF2C1,EIF2C2,EIF2C3,EIF2C4,ERP44,GPR160,HSD17B3,IFI30,IL2RB,IL2RG,IL4,IRS1,JAK1,JAK2,JAK3,KEAP1,KIF13B,LRRTM2,MARVELD1,MGST2,MRPS10,MRPS16,MRPS18A,MRPS2,MRPS5,MRPS6,NFATC1,NFE2,PABPC1,PAIP2,PAN3,PCDHB16,PIM1,PTPN11,STAT3,STAT5A,STAT5B,TARBP2,TBX22,TMEM5,TNRC6A,TNRC6B,TNRC6C,ZDHHC3
	GO.0051173	positive regulation of nitrogen compound metabolic process		17	0.00175	ENSP00000220592,ENSP00000231449,ENSP00000264657,ENSP00000266987,ENSP00000300134,ENSP00000302768,ENSP00000312436,ENSP00000313007,ENSP00000327850,ENSP00000336783,ENSP00000341208,ENSP00000343745,ENSP00000354394,ENSP00000362300,ENSP00000371067,ENSP00000380252,ENSP00000401946	DICER1,EIF2C1,EIF2C2,IL4,JAK2,NFATC1,NFE2,NFE2L2,PABPC1,PAIP1,STAT1,STAT3,STAT5A,STAT6,TARBP2,TNRC6B,TNRC6C
	GO.0051716	cellular response to stimulus		34	0.00176	ENSP00000053468,ENSP00000170630,ENSP00000171111,ENSP00000216223,ENSP00000220592,ENSP00000231449,ENSP00000241600,ENSP00000262455,ENSP00000264657,ENSP00000265498,ENSP00000265846,ENSP00000266987,ENSP00000293328,ENSP00000304895,ENSP00000315659,ENSP00000327850,ENSP00000336783,ENSP00000338020,ENSP00000343204,ENSP00000343745,ENSP00000348161,ENSP00000354394,ENSP00000362287,ENSP00000362300,ENSP00000362306…	ADAP1,DICER1,DNMBP,EIF2C1,EIF2C2,EIF2C3,EIF2C4,EIF4E,EIF4G1,ERP44,GPR160,IFI30,IL2RB,IL2RG,IL4,IL4R,IRS1,JAK1,JAK2,JAK3,KEAP1,KIF13B,MGST2,MRPS10,MRPS2,NFATC1,NFE2L2,PIM1,STAT1,STAT3,STAT5B,TARBP2,TNRC6B,TNRC6C
	GO.0002296	T-helper 1 cell lineage commitment		2	0.00178	ENSP00000231449,ENSP00000300134	IL4,STAT6
	GO.0002698	negative regulation of immune effector process		5	0.00178	ENSP00000170630,ENSP00000231449,ENSP00000266987,ENSP00000305133,ENSP00000391676	IL4,IL4R,JAK3,SOCS5,TARBP2
	GO.0034655	nucleobase-containing compound catabolic process		8	0.00178	ENSP00000302768,ENSP00000313007,ENSP00000338020,ENSP00000343745,ENSP00000362287,ENSP00000362300,ENSP00000362306,ENSP00000425561	DICER1,EIF2C1,EIF2C3,EIF2C4,EIF4E,EIF4G1,PABPC1,PAIP1
	GO.0046544	development of secondary male sexual characteristics		2	0.00178	ENSP00000293328,ENSP00000341208	STAT5A,STAT5B
	GO.0071346	cellular response to interferon-gamma		5	0.00178	ENSP00000340944,ENSP00000343204,ENSP00000354394,ENSP00000371067,ENSP00000384886	IFI30,JAK1,JAK2,PTPN11,STAT1
	GO.1903660	negative regulation of complement-dependent cytotoxicity		2	0.00178	ENSP00000231449,ENSP00000304915	IL13,IL4
	GO.0010501	RNA secondary structure unwinding		4	0.00179	ENSP00000220592,ENSP00000362287,ENSP00000362300,ENSP00000362306	EIF2C1,EIF2C2,EIF2C3,EIF2C4
	GO.0043306	positive regulation of mast cell degranulation		3	0.00194	ENSP00000170630,ENSP00000231449,ENSP00000304915	IL13,IL4,IL4R
	GO.0031327	negative regulation of cellular biosynthetic process		15	0.00202	ENSP00000171111,ENSP00000220592,ENSP00000265192,ENSP00000300134,ENSP00000336783,ENSP00000343745,ENSP00000354394,ENSP00000362287,ENSP00000362300,ENSP00000362306,ENSP00000362390,ENSP00000362608,ENSP00000379144,ENSP00000391676,ENSP00000425561	DICER1,EIF2C1,EIF2C2,EIF2C3,EIF2C4,EIF4E,JAK3,KEAP1,PAIP2,PIM1,STAT1,STAT6,TBX22,TNRC6A,TNRC6C
	GO.0031347	regulation of defense response		11	0.00202	ENSP00000053468,ENSP00000231449,ENSP00000241600,ENSP00000266987,ENSP00000293328,ENSP00000327850,ENSP00000340944,ENSP00000341208,ENSP00000343204,ENSP00000354394,ENSP00000371067	IL4,JAK1,JAK2,MRPS10,MRPS2,NFATC1,PTPN11,STAT1,STAT5A,STAT5B,TARBP2
	GO.0048583	regulation of response to stimulus		24	0.00218	ENSP00000053468,ENSP00000170630,ENSP00000220592,ENSP00000241600,ENSP00000264657,ENSP00000266987,ENSP00000293328,ENSP00000300134,ENSP00000304895,ENSP00000305133,ENSP00000327850,ENSP00000336783,ENSP00000340944,ENSP00000341208,ENSP00000343204,ENSP00000354394,ENSP00000362287,ENSP00000362300,ENSP00000362306,ENSP00000371067,ENSP00000379144,ENSP00000380252,ENSP00000391676,ENSP00000401946	EIF2C1,EIF2C2,EIF2C3,EIF2C4,IL4R,IRS1,JAK1,JAK2,JAK3,MRPS10,MRPS2,NFATC1,NFE2L2,PTPN11,SOCS5,STAT1,STAT3,STAT5A,STAT5B,STAT6,TARBP2,TNRC6A,TNRC6B,TNRC6C
	GO.0009059	macromolecule biosynthetic process		26	0.0022	ENSP00000053468,ENSP00000171111,ENSP00000220592,ENSP00000241600,ENSP00000261234,ENSP00000264657,ENSP00000272418,ENSP00000293328,ENSP00000296127,ENSP00000300134,ENSP00000302768,ENSP00000312436,ENSP00000313007,ENSP00000327850,ENSP00000338020,ENSP00000341208,ENSP00000345393,ENSP00000350894,ENSP00000354394,ENSP00000361206,ENSP00000362036,ENSP00000362300,ENSP00000362390,ENSP00000382250,ENSP00000425561…	ALG11,EIF2C1,EIF2C2,EIF4E,EIF4G1,KEAP1,MAFF,MRPS10,MRPS16,MRPS18A,MRPS2,MRPS5,MRPS6,NFATC1,NFE2,PABPC1,PAIP1,SERPINH1,STAT1,STAT3,STAT5A,STAT5B,STAT6,TBX22,TMEM5,ZDHHC3
	GO.0048522	positive regulation of cellular process		28	0.00226	ENSP00000053468,ENSP00000170630,ENSP00000220592,ENSP00000241600,ENSP00000264657,ENSP00000274711,ENSP00000300134,ENSP00000302768,ENSP00000304895,ENSP00000304915,ENSP00000305133,ENSP00000312436,ENSP00000313007,ENSP00000324857,ENSP00000327850,ENSP00000336783,ENSP00000338020,ENSP00000340944,ENSP00000341208,ENSP00000343745,ENSP00000354394,ENSP00000362300,ENSP00000362608,ENSP00000370345,ENSP00000371067…	DICER1,EIF2C1,EIF2C2,EIF4E,EIF4G1,IL13,IL4R,IRS1,JAK2,LRRTM2,MRPS10,MRPS2,NFATC1,NFE2,NFE2L2,PABPC1,PAIP1,PAN3,PIM1,PTPN11,SEMA6D,SOCS5,STAT1,STAT3,STAT5A,STAT6,TNRC6B,TNRC6C
	GO.0010604	positive regulation of macromolecule metabolic process		21	0.0023	ENSP00000220592,ENSP00000264657,ENSP00000266987,ENSP00000300134,ENSP00000302768,ENSP00000304895,ENSP00000304915,ENSP00000305133,ENSP00000312436,ENSP00000313007,ENSP00000327850,ENSP00000336783,ENSP00000340944,ENSP00000341208,ENSP00000343745,ENSP00000354394,ENSP00000362300,ENSP00000362608,ENSP00000371067,ENSP00000380252,ENSP00000401946	DICER1,EIF2C1,EIF2C2,IL13,IRS1,JAK2,NFATC1,NFE2,NFE2L2,PABPC1,PAIP1,PIM1,PTPN11,SOCS5,STAT1,STAT3,STAT5A,STAT6,TARBP2,TNRC6B,TNRC6C
	GO.0002683	negative regulation of immune system process		8	0.00234	ENSP00000170630,ENSP00000266987,ENSP00000293328,ENSP00000300134,ENSP00000305133,ENSP00000341208,ENSP00000380252,ENSP00000391676	IL4R,JAK3,NFE2L2,SOCS5,STAT5A,STAT5B,STAT6,TARBP2
	GO.0051172	negative regulation of nitrogen compound metabolic process		15	0.00234	ENSP00000171111,ENSP00000220592,ENSP00000265192,ENSP00000300134,ENSP00000313007,ENSP00000336783,ENSP00000343745,ENSP00000354394,ENSP00000362287,ENSP00000362300,ENSP00000362306,ENSP00000362390,ENSP00000362608,ENSP00000379144,ENSP00000425561	DICER1,EIF2C1,EIF2C2,EIF2C3,EIF2C4,EIF4E,KEAP1,PABPC1,PAIP2,PIM1,STAT1,STAT6,TBX22,TNRC6A,TNRC6C
	GO.0007165	signal transduction		29	0.00238	ENSP00000170630,ENSP00000171111,ENSP00000216223,ENSP00000220592,ENSP00000231449,ENSP00000264657,ENSP00000265846,ENSP00000293328,ENSP00000304895,ENSP00000304915,ENSP00000315659,ENSP00000327850,ENSP00000336783,ENSP00000338020,ENSP00000343204,ENSP00000348161,ENSP00000362287,ENSP00000362300,ENSP00000362306,ENSP00000362608,ENSP00000363318,ENSP00000371067,ENSP00000379144,ENSP00000380252,ENSP00000384886…	ADAP1,DNMBP,EIF2C1,EIF2C2,EIF2C3,EIF2C4,EIF4E,EIF4G1,GPR160,IFI30,IL13,IL2RB,IL2RG,IL4,IL4R,IRS1,JAK1,JAK2,JAK3,KEAP1,KIF13B,NFATC1,NFE2L2,PIM1,STAT3,STAT5B,TNRC6A,TNRC6B,TNRC6C
	GO.0031341	regulation of cell killing		4	0.00272	ENSP00000231449,ENSP00000293328,ENSP00000304915,ENSP00000341208	IL13,IL4,STAT5A,STAT5B
	GO.0044700	single organism signaling		30	0.00272	ENSP00000170630,ENSP00000171111,ENSP00000216223,ENSP00000220592,ENSP00000231449,ENSP00000264657,ENSP00000265846,ENSP00000293328,ENSP00000304895,ENSP00000304915,ENSP00000315659,ENSP00000327850,ENSP00000336783,ENSP00000338020,ENSP00000343204,ENSP00000348161,ENSP00000354293,ENSP00000362287,ENSP00000362300,ENSP00000362306,ENSP00000362608,ENSP00000363318,ENSP00000371067,ENSP00000379144,ENSP00000380252…	ADAP1,DNMBP,EIF2C1,EIF2C2,EIF2C3,EIF2C4,EIF4E,EIF4G1,GPR160,IFI30,IL13,IL2RB,IL2RG,IL4,IL4R,IRS1,JAK1,JAK2,JAK3,KEAP1,KIF13B,NFATC1,NFE2L2,PCDHB16,PIM1,STAT3,STAT5B,TNRC6A,TNRC6B,TNRC6C
	GO.0045580	regulation of T cell differentiation		5	0.00272	ENSP00000170630,ENSP00000293328,ENSP00000305133,ENSP00000341208,ENSP00000391676	IL4R,JAK3,SOCS5,STAT5A,STAT5B
	GO.0000288	nuclear-transcribed mRNA catabolic process, deadenylation-dependent decay		4	0.00292	ENSP00000302768,ENSP00000313007,ENSP00000338020,ENSP00000425561	EIF4E,EIF4G1,PABPC1,PAIP1
	GO.0044763	single-organism cellular process		46	0.00292	ENSP00000053468,ENSP00000170630,ENSP00000171111,ENSP00000216223,ENSP00000220592,ENSP00000231449,ENSP00000241600,ENSP00000261234,ENSP00000262455,ENSP00000264657,ENSP00000265498,ENSP00000265846,ENSP00000266987,ENSP00000272418,ENSP00000274711,ENSP00000293328,ENSP00000304895,ENSP00000312436,ENSP00000313007,ENSP00000315659,ENSP00000324857,ENSP00000327850,ENSP00000336783,ENSP00000341208,ENSP00000343204…	ADAP1,ALG11,DICER1,DNMBP,EIF2C1,EIF2C2,EIF2C3,EIF2C4,ERP44,GPR160,HSD17B3,IFI30,IL2RB,IL2RG,IL4,IL4R,IRS1,JAK1,JAK2,JAK3,KEAP1,KIF13B,LRRTM2,MAFF,MARVELD1,MGST2,MRPS10,MRPS16,MRPS18A,MRPS2,MRPS5,MRPS6,NFATC1,NFE2,PABPC1,PCDHB16,PIM1,SEMA6D,STAT3,STAT5A,STAT5B,TARBP2,TMEM5,TNRC6A,TNRC6B,TNRC6C
	GO.0044260	cellular macromolecule metabolic process		36	0.00298	ENSP00000053468,ENSP00000171111,ENSP00000220592,ENSP00000241600,ENSP00000261234,ENSP00000262455,ENSP00000264657,ENSP00000266987,ENSP00000272418,ENSP00000293328,ENSP00000296127,ENSP00000300134,ENSP00000302768,ENSP00000305133,ENSP00000312436,ENSP00000313007,ENSP00000327850,ENSP00000338020,ENSP00000340944,ENSP00000341208,ENSP00000343204,ENSP00000343745,ENSP00000345393,ENSP00000354394,ENSP00000361206…	ALG11,DICER1,EIF2C1,EIF2C2,EIF2C3,EIF2C4,EIF4E,EIF4G1,ERP44,JAK1,JAK2,JAK3,KEAP1,MAFF,MRPS10,MRPS16,MRPS18A,MRPS2,MRPS5,MRPS6,NFATC1,NFE2,PABPC1,PAIP1,PIM1,PTPN11,SOCS5,STAT1,STAT3,STAT5A,STAT5B,STAT6,TARBP2,TBX22,TMEM5,ZDHHC3
	GO.0010243	response to organonitrogen compound		11	0.00324	ENSP00000264657,ENSP00000293328,ENSP00000304895,ENSP00000304915,ENSP00000338020,ENSP00000340944,ENSP00000341208,ENSP00000354394,ENSP00000371067,ENSP00000391676,ENSP00000425561	EIF4E,EIF4G1,IL13,IRS1,JAK2,JAK3,PTPN11,STAT1,STAT3,STAT5A,STAT5B
	GO.0045595	regulation of cell differentiation		15	0.00326	ENSP00000170630,ENSP00000171111,ENSP00000293328,ENSP00000304915,ENSP00000305133,ENSP00000338020,ENSP00000341208,ENSP00000343745,ENSP00000345393,ENSP00000354394,ENSP00000371067,ENSP00000380252,ENSP00000391676,ENSP00000425561,ENSP00000427900	DICER1,EIF4E,EIF4G1,IL13,IL4R,JAK2,JAK3,KEAP1,KIF13B,MAFF,NFE2L2,SOCS5,STAT1,STAT5A,STAT5B
	GO.0048518	positive regulation of biological process		30	0.00332	ENSP00000053468,ENSP00000170630,ENSP00000220592,ENSP00000241600,ENSP00000264657,ENSP00000265498,ENSP00000265846,ENSP00000274711,ENSP00000302768,ENSP00000304895,ENSP00000304915,ENSP00000305133,ENSP00000312436,ENSP00000313007,ENSP00000315659,ENSP00000324857,ENSP00000327850,ENSP00000336783,ENSP00000338020,ENSP00000340944,ENSP00000341208,ENSP00000343745,ENSP00000354394,ENSP00000362300,ENSP00000362608…	ADAP1,DICER1,DNMBP,EIF2C1,EIF2C2,EIF4E,EIF4G1,IL13,IL4R,IRS1,JAK2,LRRTM2,MGST2,MRPS10,MRPS2,NFATC1,NFE2,NFE2L2,PABPC1,PAIP1,PAN3,PIM1,PTPN11,SEMA6D,SOCS5,STAT1,STAT3,STAT5A,TNRC6B,TNRC6C
	GO.0071704	organic substance metabolic process		42	0.00332	ENSP00000053468,ENSP00000220592,ENSP00000231449,ENSP00000241600,ENSP00000261234,ENSP00000262455,ENSP00000264657,ENSP00000265498,ENSP00000266987,ENSP00000272418,ENSP00000293328,ENSP00000296127,ENSP00000300134,ENSP00000302768,ENSP00000304895,ENSP00000305133,ENSP00000312436,ENSP00000313007,ENSP00000327850,ENSP00000336783,ENSP00000338020,ENSP00000341208,ENSP00000343204,ENSP00000343745,ENSP00000345393…	ALG11,DICER1,EIF2C1,EIF2C2,EIF2C3,EIF2C4,EIF4E,EIF4G1,ERP44,HSD17B3,IL4,IRS1,JAK1,JAK2,JAK3,LONRF1,MAFF,MGST2,MRPS10,MRPS16,MRPS18A,MRPS2,MRPS5,MRPS6,NFATC1,NFE2,PABPC1,PAIP1,SERPINH1,SOCS5,STAT1,STAT3,STAT5A,STAT5B,STAT6,TARBP2,TBX22,TMEM5,TNRC6A,TNRC6B,TNRC6C,ZDHHC3
	GO.0051254	positive regulation of RNA metabolic process		15	0.00338	ENSP00000220592,ENSP00000231449,ENSP00000264657,ENSP00000300134,ENSP00000312436,ENSP00000313007,ENSP00000327850,ENSP00000336783,ENSP00000341208,ENSP00000343745,ENSP00000354394,ENSP00000362300,ENSP00000371067,ENSP00000380252,ENSP00000401946	DICER1,EIF2C1,EIF2C2,IL4,JAK2,NFATC1,NFE2,NFE2L2,PABPC1,STAT1,STAT3,STAT5A,STAT6,TNRC6B,TNRC6C
	GO.1901701	cellular response to oxygen-containing compound		11	0.00368	ENSP00000264657,ENSP00000293328,ENSP00000304895,ENSP00000338020,ENSP00000340944,ENSP00000341208,ENSP00000362608,ENSP00000371067,ENSP00000380252,ENSP00000391676,ENSP00000425561	EIF4E,EIF4G1,IRS1,JAK2,JAK3,NFE2L2,PIM1,PTPN11,STAT3,STAT5A,STAT5B
	GO.0050777	negative regulation of immune response		5	0.00374	ENSP00000170630,ENSP00000231449,ENSP00000300134,ENSP00000305133,ENSP00000391676	IL4,IL4R,JAK3,SOCS5,STAT6
	GO.0045596	negative regulation of cell differentiation		10	0.00398	ENSP00000170630,ENSP00000293328,ENSP00000304915,ENSP00000305133,ENSP00000341208,ENSP00000343745,ENSP00000354394,ENSP00000380252,ENSP00000391676,ENSP00000425561	DICER1,EIF4E,IL13,IL4R,JAK3,NFE2L2,SOCS5,STAT1,STAT5A,STAT5B
	GO.0030423	targeting of mRNA for destruction involved in RNA interference		2	0.00416	ENSP00000266987,ENSP00000343745	DICER1,TARBP2
	GO.0034645	cellular macromolecule biosynthetic process		25	0.00416	ENSP00000053468,ENSP00000171111,ENSP00000220592,ENSP00000241600,ENSP00000261234,ENSP00000264657,ENSP00000272418,ENSP00000293328,ENSP00000296127,ENSP00000300134,ENSP00000302768,ENSP00000312436,ENSP00000313007,ENSP00000327850,ENSP00000338020,ENSP00000341208,ENSP00000345393,ENSP00000354394,ENSP00000361206,ENSP00000362036,ENSP00000362300,ENSP00000362390,ENSP00000382250,ENSP00000425561,ENSP00000430236	ALG11,EIF2C1,EIF2C2,EIF4E,EIF4G1,KEAP1,MAFF,MRPS10,MRPS16,MRPS18A,MRPS2,MRPS5,MRPS6,NFATC1,NFE2,PABPC1,PAIP1,STAT1,STAT3,STAT5A,STAT5B,STAT6,TBX22,TMEM5,ZDHHC3
	GO.0038161	prolactin signaling pathway		2	0.00416	ENSP00000293328,ENSP00000341208	STAT5A,STAT5B
	GO.0045626	negative regulation of T-helper 1 cell differentiation		2	0.00416	ENSP00000170630,ENSP00000391676	IL4R,JAK3
	GO.0009058	biosynthetic process		29	0.00454	ENSP00000053468,ENSP00000171111,ENSP00000220592,ENSP00000231449,ENSP00000241600,ENSP00000261234,ENSP00000264657,ENSP00000265498,ENSP00000272418,ENSP00000293328,ENSP00000296127,ENSP00000300134,ENSP00000302768,ENSP00000312436,ENSP00000313007,ENSP00000327850,ENSP00000338020,ENSP00000341208,ENSP00000345393,ENSP00000350894,ENSP00000354394,ENSP00000361206,ENSP00000362036,ENSP00000362300,ENSP00000362390…	ALG11,EIF2C1,EIF2C2,EIF4E,EIF4G1,HSD17B3,IL4,KEAP1,MAFF,MGST2,MRPS10,MRPS16,MRPS18A,MRPS2,MRPS5,MRPS6,NFATC1,NFE2,PABPC1,PAIP1,SERPINH1,STAT1,STAT3,STAT5A,STAT5B,STAT6,TBX22,TMEM5,ZDHHC3
	GO.0044238	primary metabolic process		41	0.00458	ENSP00000053468,ENSP00000171111,ENSP00000220592,ENSP00000231449,ENSP00000241600,ENSP00000261234,ENSP00000262455,ENSP00000264657,ENSP00000265498,ENSP00000266987,ENSP00000272418,ENSP00000293328,ENSP00000296127,ENSP00000300134,ENSP00000302768,ENSP00000304895,ENSP00000305133,ENSP00000312436,ENSP00000313007,ENSP00000327850,ENSP00000338020,ENSP00000341208,ENSP00000343204,ENSP00000343745,ENSP00000345393…	ALG11,DICER1,EIF2C1,EIF2C2,EIF2C3,EIF2C4,EIF4E,EIF4G1,ERP44,HSD17B3,IL4,IRS1,JAK1,JAK2,JAK3,KEAP1,LONRF1,MAFF,MGST2,MRPS10,MRPS16,MRPS18A,MRPS2,MRPS5,MRPS6,NFATC1,NFE2,PABPC1,PAIP1,PIM1,SERPINH1,SOCS5,STAT1,STAT3,STAT5A,STAT5B,STAT6,TARBP2,TBX22,TMEM5,ZDHHC3
	GO.0007005	mitochondrion organization		8	0.0046	ENSP00000053468,ENSP00000171111,ENSP00000241600,ENSP00000264657,ENSP00000272418,ENSP00000361206,ENSP00000362036,ENSP00000382250	KEAP1,MRPS10,MRPS16,MRPS18A,MRPS2,MRPS5,MRPS6,STAT3
	GO.0051239	regulation of multicellular organismal process		19	0.0046	ENSP00000170630,ENSP00000171111,ENSP00000231449,ENSP00000264657,ENSP00000274711,ENSP00000293328,ENSP00000304915,ENSP00000305133,ENSP00000338020,ENSP00000340944,ENSP00000341208,ENSP00000343745,ENSP00000345393,ENSP00000354394,ENSP00000371067,ENSP00000380252,ENSP00000391676,ENSP00000425561,ENSP00000427900	DICER1,EIF4E,EIF4G1,IL13,IL4,IL4R,JAK2,JAK3,KEAP1,KIF13B,LRRTM2,MAFF,NFE2L2,PTPN11,SOCS5,STAT1,STAT3,STAT5A,STAT5B
	GO.0008152	metabolic process		44	0.00468	ENSP00000053468,ENSP00000220592,ENSP00000231449,ENSP00000241600,ENSP00000261234,ENSP00000262455,ENSP00000264657,ENSP00000265498,ENSP00000266987,ENSP00000272418,ENSP00000293328,ENSP00000296127,ENSP00000300134,ENSP00000302768,ENSP00000304895,ENSP00000305133,ENSP00000312436,ENSP00000313007,ENSP00000327850,ENSP00000336783,ENSP00000338020,ENSP00000341208,ENSP00000343204,ENSP00000343745,ENSP00000345393…	ALG11,DICER1,EIF2C1,EIF2C2,EIF2C3,EIF2C4,EIF4E,EIF4G1,ERP44,HSD17B3,IFI30,IL4,IRS1,JAK1,JAK2,JAK3,KIF13B,LONRF1,MAFF,MGST2,MRPS10,MRPS16,MRPS18A,MRPS2,MRPS5,MRPS6,NFATC1,NFE2,PABPC1,PAIP1,SERPINH1,SOCS5,STAT1,STAT3,STAT5A,STAT5B,STAT6,TARBP2,TBX22,TMEM5,TNRC6A,TNRC6B,TNRC6C,ZDHHC3
	GO.0019222	regulation of metabolic process		34	0.00526	ENSP00000053468,ENSP00000220592,ENSP00000241600,ENSP00000264657,ENSP00000265192,ENSP00000265498,ENSP00000265846,ENSP00000266987,ENSP00000274711,ENSP00000302768,ENSP00000304895,ENSP00000304915,ENSP00000305133,ENSP00000312436,ENSP00000313007,ENSP00000315659,ENSP00000327850,ENSP00000336783,ENSP00000338020,ENSP00000340944,ENSP00000343745,ENSP00000345393,ENSP00000350894,ENSP00000354394,ENSP00000362287…	ADAP1,DICER1,DNMBP,EIF2C1,EIF2C2,EIF2C3,EIF2C4,EIF4G1,IL13,IRS1,JAK2,JAK3,LRRTM2,MAFF,MGST2,MRPS10,MRPS2,NFATC1,NFE2,NFE2L2,PABPC1,PAIP1,PAIP2,PIM1,PTPN11,SERPINH1,SOCS5,STAT1,STAT3,TARBP2,TBX22,TNRC6A,TNRC6B,TNRC6C
	GO.0032870	cellular response to hormone stimulus		9	0.0053	ENSP00000264657,ENSP00000293328,ENSP00000304895,ENSP00000338020,ENSP00000341208,ENSP00000354394,ENSP00000371067,ENSP00000391676,ENSP00000425561	EIF4E,EIF4G1,IRS1,JAK2,JAK3,STAT1,STAT3,STAT5A,STAT5B
	GO.0050871	positive regulation of B cell activation		4	0.00592	ENSP00000293328,ENSP00000300134,ENSP00000304915,ENSP00000341208	IL13,STAT5A,STAT5B,STAT6
	GO.0030879	mammary gland development		5	0.00618	ENSP00000293328,ENSP00000300134,ENSP00000304895,ENSP00000341208,ENSP00000371067	IRS1,JAK2,STAT5A,STAT5B,STAT6
	GO.0002708	positive regulation of lymphocyte mediated immunity		4	0.00626	ENSP00000231449,ENSP00000293328,ENSP00000300134,ENSP00000341208	IL4,STAT5A,STAT5B,STAT6
	GO.0031329	regulation of cellular catabolic process		10	0.00642	ENSP00000053468,ENSP00000171111,ENSP00000220592,ENSP00000241600,ENSP00000264657,ENSP00000304895,ENSP00000305133,ENSP00000313007,ENSP00000336783,ENSP00000401946	EIF2C2,IRS1,KEAP1,MRPS10,MRPS2,PABPC1,SOCS5,STAT3,TNRC6B,TNRC6C
	GO.0051248	negative regulation of protein metabolic process		12	0.00642	ENSP00000220592,ENSP00000265192,ENSP00000266987,ENSP00000305133,ENSP00000336783,ENSP00000350894,ENSP00000362287,ENSP00000362300,ENSP00000362306,ENSP00000379144,ENSP00000391676,ENSP00000425561	EIF2C1,EIF2C2,EIF2C3,EIF2C4,EIF4E,JAK3,PAIP2,SERPINH1,SOCS5,TARBP2,TNRC6A,TNRC6C
	GO.0009725	response to hormone		11	0.00658	ENSP00000170630,ENSP00000171111,ENSP00000264657,ENSP00000293328,ENSP00000304895,ENSP00000338020,ENSP00000341208,ENSP00000354394,ENSP00000371067,ENSP00000391676,ENSP00000425561	EIF4E,EIF4G1,IL4R,IRS1,JAK2,JAK3,KEAP1,STAT1,STAT3,STAT5A,STAT5B
	GO.0048534	hematopoietic or lymphoid organ development		9	0.00658	ENSP00000231449,ENSP00000293328,ENSP00000300134,ENSP00000336783,ENSP00000340944,ENSP00000341208,ENSP00000343745,ENSP00000371067,ENSP00000391676	DICER1,IL4,JAK2,JAK3,PTPN11,STAT5A,STAT5B,STAT6,TNRC6C
	GO.0007162	negative regulation of cell adhesion		6	0.00692	ENSP00000170630,ENSP00000231449,ENSP00000305133,ENSP00000340944,ENSP00000371067,ENSP00000391676	IL4,IL4R,JAK2,JAK3,PTPN11,SOCS5
	GO.0006549	isoleucine metabolic process		2	0.00734	ENSP00000293328,ENSP00000341208	STAT5A,STAT5B
	GO.0046449	creatinine metabolic process		2	0.00734	ENSP00000293328,ENSP00000341208	STAT5A,STAT5B
	GO.0048295	positive regulation of isotype switching to IgE isotypes		2	0.00734	ENSP00000231449,ENSP00000300134	IL4,STAT6
	GO.0070672	response to interleukin-15		2	0.00734	ENSP00000293328,ENSP00000391676	JAK3,STAT5B
	GO.1901564	organonitrogen compound metabolic process		15	0.00734	ENSP00000053468,ENSP00000220592,ENSP00000241600,ENSP00000265498,ENSP00000272418,ENSP00000293328,ENSP00000302768,ENSP00000313007,ENSP00000338020,ENSP00000341208,ENSP00000361206,ENSP00000362036,ENSP00000362608,ENSP00000382250,ENSP00000425561	EIF2C2,EIF4E,EIF4G1,MGST2,MRPS10,MRPS16,MRPS18A,MRPS2,MRPS5,MRPS6,PABPC1,PAIP1,PIM1,STAT5A,STAT5B
	GO.0043030	regulation of macrophage activation		3	0.00746	ENSP00000170630,ENSP00000231449,ENSP00000304915	IL13,IL4,IL4R
	GO.2000352	negative regulation of endothelial cell apoptotic process		3	0.00746	ENSP00000231449,ENSP00000304915,ENSP00000380252	IL13,IL4,NFE2L2
	GO.0022408	negative regulation of cell-cell adhesion		5	0.00748	ENSP00000170630,ENSP00000231449,ENSP00000305133,ENSP00000371067,ENSP00000391676	IL4,IL4R,JAK2,JAK3,SOCS5
	GO.1901576	organic substance biosynthetic process		28	0.00818	ENSP00000053468,ENSP00000171111,ENSP00000220592,ENSP00000241600,ENSP00000261234,ENSP00000264657,ENSP00000265498,ENSP00000272418,ENSP00000293328,ENSP00000296127,ENSP00000300134,ENSP00000302768,ENSP00000312436,ENSP00000313007,ENSP00000327850,ENSP00000338020,ENSP00000341208,ENSP00000345393,ENSP00000350894,ENSP00000354394,ENSP00000361206,ENSP00000362036,ENSP00000362300,ENSP00000362390,ENSP00000364412…	ALG11,EIF2C1,EIF2C2,EIF4E,EIF4G1,HSD17B3,KEAP1,MAFF,MGST2,MRPS10,MRPS16,MRPS18A,MRPS2,MRPS5,MRPS6,NFATC1,NFE2,PABPC1,PAIP1,SERPINH1,STAT1,STAT3,STAT5A,STAT5B,STAT6,TBX22,TMEM5,ZDHHC3
	GO.0002828	regulation of type 2 immune response		3	0.00836	ENSP00000170630,ENSP00000300134,ENSP00000305133	IL4R,SOCS5,STAT6
	GO.0002520	immune system development		9	0.00856	ENSP00000231449,ENSP00000293328,ENSP00000300134,ENSP00000336783,ENSP00000340944,ENSP00000341208,ENSP00000343745,ENSP00000371067,ENSP00000391676	DICER1,IL4,JAK2,JAK3,PTPN11,STAT5A,STAT5B,STAT6,TNRC6C
	GO.0010468	regulation of gene expression		25	0.00858	ENSP00000171111,ENSP00000220592,ENSP00000231449,ENSP00000264657,ENSP00000265192,ENSP00000266987,ENSP00000302768,ENSP00000304895,ENSP00000312436,ENSP00000313007,ENSP00000327850,ENSP00000336783,ENSP00000338020,ENSP00000343745,ENSP00000345393,ENSP00000354394,ENSP00000362287,ENSP00000362300,ENSP00000362306,ENSP00000362390,ENSP00000362608,ENSP00000371067,ENSP00000379144,ENSP00000380252,ENSP00000401946	DICER1,EIF2C1,EIF2C2,EIF2C3,EIF2C4,EIF4G1,IL4,IRS1,JAK2,KEAP1,MAFF,NFATC1,NFE2,NFE2L2,PABPC1,PAIP1,PAIP2,PIM1,STAT1,STAT3,TARBP2,TBX22,TNRC6A,TNRC6B,TNRC6C
	GO.0032268	regulation of cellular protein metabolic process		18	0.00882	ENSP00000220592,ENSP00000231449,ENSP00000265192,ENSP00000302768,ENSP00000304915,ENSP00000305133,ENSP00000313007,ENSP00000336783,ENSP00000338020,ENSP00000340944,ENSP00000350894,ENSP00000362287,ENSP00000362300,ENSP00000362306,ENSP00000362608,ENSP00000371067,ENSP00000379144,ENSP00000401946	EIF2C1,EIF2C2,EIF2C3,EIF2C4,EIF4G1,IL13,IL4,JAK2,PABPC1,PAIP1,PAIP2,PIM1,PTPN11,SERPINH1,SOCS5,TNRC6A,TNRC6B,TNRC6C
	GO.0022407	regulation of cell-cell adhesion		7	0.009	ENSP00000170630,ENSP00000293328,ENSP00000305133,ENSP00000340944,ENSP00000341208,ENSP00000371067,ENSP00000391676	IL4R,JAK2,JAK3,PTPN11,SOCS5,STAT5A,STAT5B
	GO.0043241	protein complex disassembly		6	0.00908	ENSP00000053468,ENSP00000272418,ENSP00000312436,ENSP00000361206,ENSP00000362036,ENSP00000382250	MRPS10,MRPS16,MRPS18A,MRPS5,MRPS6,NFE2
